# Supplementary material for: Branched‐Chain α Keto‐Acid Dehydrogenase Kinase‐Mediated AKT Phosphorylation Promotes RCC Tumorigenesis and Drug Resistance
Source: Adv Sci (Weinh). 2025 Aug 11;12(40):e11081. doi: 10.1002/advs.202411081 (PMC12561327; doi:10.1002/advs.202411081)
Supplement: Supplementary file 2 — Supporting Information [file ADVS-12-e11081-s002.xlsx]

## Sheet: Protein
Accession	Protein name	Description	Gene	Length	Mw(kDa)	Protein group	Type	BC	IgG	log2 FC	Fold Change
O14874	BCKDK_HUMAN	Branched-Chain Alpha-Ketoacid Dehydrogenase Kinase OS=Homo sapiens OX=9606 GN=BCKDK PE=1 SV=1	BCKDK	412	46.19
P31749	AKT1_HUMAN	RAC-alpha serine/threonine-protein kinase OS=Homo sapiens OX=9606 GN=AKT1 PE=1 SV=2	AKT1	480	55.686	Q9Y243;P31751	Interactor	29.5441	20.8038	8.74032	427.66
Q86V48	LUZP1_HUMAN	Leucine zipper protein 1 OS=Homo sapiens OX=9606 GN=LUZP1 PE=1 SV=2	LUZP1	1076	120.275		Interactor	28.4645	21.1134	7.35111	163.269
P23435	CBLN1_HUMAN	Cerebellin-1 OS=Homo sapiens OX=9606 GN=CBLN1 PE=1 SV=1	CBLN1	193	21.097		Interactor	27.8884	20.9857	6.90265	119.648
P22102	PUR2_HUMAN	Trifunctional purine biosynthetic protein adenosine-3 OS=Homo sapiens OX=9606 GN=GART PE=1 SV=1	GART	1010	107.767		Interactor	28.4626	21.709	6.75358	107.902
Q15185	TEBP_HUMAN	Prostaglandin E synthase 3 OS=Homo sapiens OX=9606 GN=PTGES3 PE=1 SV=1	PTGES3	160	18.697		Interactor	27.6005	20.8499	6.75056	107.676
O15355	PPM1G_HUMAN	Protein phosphatase 1G OS=Homo sapiens OX=9606 GN=PPM1G PE=1 SV=1	PPM1G	546	59.272		Interactor	28.5927	22.0579	6.53474	92.7159
P00736	C1R_HUMAN	Complement C1r subcomponent OS=Homo sapiens OX=9606 GN=C1R PE=1 SV=2	C1R	705	80.119		Interactor	28.1927	21.7715	6.42118	85.6972
Q9UBS4	DJB11_HUMAN	DnaJ homolog subfamily B member 11 OS=Homo sapiens OX=9606 GN=DNAJB11 PE=1 SV=1	DNAJB11	358	40.514		Interactor	27.5582	21.1525	6.40562	84.7781
Q09666	AHNK_HUMAN	Neuroblast differentiation-associated protein AHNAK OS=Homo sapiens OX=9606 GN=AHNAK PE=1 SV=2	AHNAK	5890	629.101		Interactor	35.1304	28.779	6.3514	81.6512
P02745	C1QA_HUMAN	Complement C1q subcomponent subunit A OS=Homo sapiens OX=9606 GN=C1QA PE=1 SV=2	C1QA	245	26.017		Interactor	27.2219	21.0052	6.21669	74.3721
P62333	PRS10_HUMAN	26S proteasome regulatory subunit 10B OS=Homo sapiens OX=9606 GN=PSMC6 PE=1 SV=1	PSMC6	389	44.173		Interactor	27.1487	21.049	6.09968	68.5781
P01859	IGHG2_HUMAN	Immunoglobulin heavy constant gamma 2 OS=Homo sapiens OX=9606 GN=IGHG2 PE=1 SV=3	IGHG2	395	43.806		Interactor	28.2275	22.4745	5.75302	53.9301
O60437	PEPL_HUMAN	Periplakin OS=Homo sapiens OX=9606 GN=PPL PE=1 SV=4	PPL	1756	204.747		Interactor	26.7567	21.0218	5.73493	53.258
P02679	FIBG_HUMAN	Fibrinogen gamma chain OS=Homo sapiens OX=9606 GN=FGG PE=1 SV=3	FGG	453	51.512		Interactor	27.0412	21.3195	5.72174	52.7736
Q92597	NDRG1_HUMAN	Protein NDRG1 OS=Homo sapiens OX=9606 GN=NDRG1 PE=1 SV=1	NDRG1	394	42.835		Interactor	27.3165	21.6936	5.62291	49.2794
P02746	C1QB_HUMAN	Complement C1q subcomponent subunit B OS=Homo sapiens OX=9606 GN=C1QB PE=1 SV=3	C1QB	253	26.722		Interactor	26.6494	21.0633	5.58607	48.0368
P18085	ARF4_HUMAN	ADP-ribosylation factor 4 OS=Homo sapiens OX=9606 GN=ARF4 PE=1 SV=3	ARF4	180	20.511		Interactor	26.0577	20.5834	5.47433	44.4569
P98179	RBM3_HUMAN	RNA-binding protein 3 OS=Homo sapiens OX=9606 GN=RBM3 PE=1 SV=1	RBM3	157	17.17		Interactor	26.34	20.9399	5.40012	42.2279
Q16181	SEPT7_HUMAN	Septin-7 OS=Homo sapiens OX=9606 GN=SEPTIN7 PE=1 SV=2	SEPTIN7	437	50.68	Q6ZU15	Interactor	26.2622	20.9237	5.33849	40.4619
P21980	TGM2_HUMAN	Protein-glutamine gamma-glutamyltransferase 2 OS=Homo sapiens OX=9606 GN=TGM2 PE=1 SV=2	TGM2	687	77.329		Interactor	26.1797	20.9168	5.26286	38.3954
Q9C0D3	ZY11B_HUMAN	Protein zyg-11 homolog B OS=Homo sapiens OX=9606 GN=ZYG11B PE=1 SV=2	ZYG11B	744	83.921		Interactor	26.5853	21.3631	5.22222	37.3289
Q14980	NUMA1_HUMAN	Nuclear mitotic apparatus protein 1 OS=Homo sapiens OX=9606 GN=NUMA1 PE=1 SV=2	NUMA1	2115	238.26		Interactor	25.4854	20.3023	5.18303	36.3286
Q99460	PSMD1_HUMAN	26S proteasome non-ATPase regulatory subunit 1 OS=Homo sapiens OX=9606 GN=PSMD1 PE=1 SV=2	PSMD1	953	105.836		Interactor	26.9429	21.8468	5.09609	34.2038
P24666	PPAC_HUMAN	Low molecular weight phosphotyrosine protein phosphatase OS=Homo sapiens OX=9606 GN=ACP1 PE=1 SV=3	ACP1	158	18.042		Interactor	26.2458	21.1636	5.08215	33.8751
P31431	SDC4_HUMAN	Syndecan-4 OS=Homo sapiens OX=9606 GN=SDC4 PE=1 SV=2	SDC4	198	21.642		Interactor	25.4384	20.4413	4.99714	31.9367
Q0ZGT2	NEXN_HUMAN	Nexilin OS=Homo sapiens OX=9606 GN=NEXN PE=1 SV=1	NEXN	675	80.658		Interactor	28.0103	23.0308	4.97951	31.5487
O43293	DAPK3_HUMAN	Death-associated protein kinase 3 OS=Homo sapiens OX=9606 GN=DAPK3 PE=1 SV=1	DAPK3	454	52.536		Interactor	26.2288	21.2694	4.95937	31.1114
Q9Y6A4	CFA20_HUMAN	Cilia- and flagella-associated protein 20 OS=Homo sapiens OX=9606 GN=CFAP20 PE=1 SV=1	CFAP20	193	22.774		Interactor	26.0105839342262	21.078	4.93256	30.5385
Q9Y2W2	WBP11_HUMAN	WW domain-binding protein 11 OS=Homo sapiens OX=9606 GN=WBP11 PE=1 SV=1	WBP11	641	69.998		Interactor	30.8501	25.9518	4.89823	29.8205
P23511	NFYA_HUMAN	Nuclear transcription factor Y subunit alpha OS=Homo sapiens OX=9606 GN=NFYA PE=1 SV=2	NFYA	347	36.877		Interactor	27.4723	22.5867	4.88561	29.5607
Q05469	LIPS_HUMAN	Hormone-sensitive lipase OS=Homo sapiens OX=9606 GN=LIPE PE=1 SV=4	LIPE	1076	116.598		Interactor	25.8137	20.9602	4.85359	28.912
O00193	SMAP_HUMAN	Small acidic protein OS=Homo sapiens OX=9606 GN=SMAP PE=1 SV=1	SMAP	183	20.333		Interactor	25.5105	20.7728	4.73772	26.6807
Q14677	EPN4_HUMAN	Clathrin interactor 1 OS=Homo sapiens OX=9606 GN=CLINT1 PE=1 SV=1	CLINT1	625	68.259		Interactor	26.0361	21.3306	4.70547	26.0909
Q96CS3	FAF2_HUMAN	FAS-associated factor 2 OS=Homo sapiens OX=9606 GN=FAF2 PE=1 SV=2	FAF2	445	52.623		Interactor	25.5158	20.8266	4.68929	25.7998
Q9C0C2	TB182_HUMAN	182 kDa tankyrase-1-binding protein OS=Homo sapiens OX=9606 GN=TNKS1BP1 PE=1 SV=4	TNKS1BP1	1729	181.796		Interactor	26.3937	21.7263	4.66737	25.4108
P10644	KAP0_HUMAN	cAMP-dependent protein kinase type I-alpha regulatory subunit OS=Homo sapiens OX=9606 GN=PRKAR1A PE=1 SV=1	PRKAR1A	381	42.982		Interactor	25.8779	21.3355	4.54242	23.3026
Q9NTJ3	SMC4_HUMAN	Structural maintenance of chromosomes protein 4 OS=Homo sapiens OX=9606 GN=SMC4 PE=1 SV=2	SMC4	1288	147.182		Interactor	25.0518	20.6285	4.42325	21.4551
P27824	CALX_HUMAN	Calnexin OS=Homo sapiens OX=9606 GN=CANX PE=1 SV=2	CANX	592	67.568		Interactor	25.6805	21.3272	4.35333	20.4401
P37198	NUP62_HUMAN	Nuclear pore glycoprotein p62 OS=Homo sapiens OX=9606 GN=NUP62 PE=1 SV=3	NUP62	522	53.255		Interactor	24.1956545569493	20.0086	4.18709	18.2155
O60568	PLOD3_HUMAN	Multifunctional procollagen lysine hydroxylase and glycosyltransferase LH3 OS=Homo sapiens OX=9606 GN=PLOD3 PE=1 SV=1	PLOD3	738	84.785		Interactor	25.526	21.3461	4.17997	18.1257
Q92878	RAD50_HUMAN	DNA repair protein RAD50 OS=Homo sapiens OX=9606 GN=RAD50 PE=1 SV=1	RAD50	1312	153.892		Interactor	25.3636	21.1949	4.16865	17.9841
Q9Y421	FA32A_HUMAN	Protein FAM32A OS=Homo sapiens OX=9606 GN=FAM32A PE=1 SV=2	FAM32A	112	13.178		Interactor	25.7484	21.5812	4.1672	17.966
Q13547	HDAC1_HUMAN	Histone deacetylase 1 OS=Homo sapiens OX=9606 GN=HDAC1 PE=1 SV=1	HDAC1	482	55.103		Interactor	25.4689	21.3094	4.15943	17.8696
Q32MZ4	LRRF1_HUMAN	Leucine-rich repeat flightless-interacting protein 1 OS=Homo sapiens OX=9606 GN=LRRFIP1 PE=1 SV=2	LRRFIP1	808	89.253		Interactor	26.3202	22.1631	4.15703	17.8399
Q71DI3	H32_HUMAN	Histone H3.2 OS=Homo sapiens OX=9606 GN=H3C15 PE=1 SV=3	H3C15	136	15.388		Interactor	27.4101	23.3419	4.06823	16.7748
O43396	TXNL1_HUMAN	Thioredoxin-like protein 1 OS=Homo sapiens OX=9606 GN=TXNL1 PE=1 SV=3	TXNL1	289	32.251		Interactor	25.269	21.2775	3.99147	15.9057
Q12874	SF3A3_HUMAN	Splicing factor 3A subunit 3 OS=Homo sapiens OX=9606 GN=SF3A3 PE=1 SV=1	SF3A3	501	58.849		Interactor	24.7655	20.8511	3.91439	15.0782
A0A0A0MS14	HV145_HUMAN	Immunoglobulin heavy variable 1-45 OS=Homo sapiens OX=9606 GN=IGHV1-45 PE=3 SV=1	IGHV1-45	117	13.508		Interactor	31.5688	27.6759	3.89285	14.8547
P49321	NASP_HUMAN	Nuclear autoantigenic sperm protein OS=Homo sapiens OX=9606 GN=NASP PE=1 SV=2	NASP	788	85.238		Interactor	25.2478	21.3549	3.89282	14.8544
Q9UI42	CBPA4_HUMAN	Carboxypeptidase A4 OS=Homo sapiens OX=9606 GN=CPA4 PE=1 SV=2	CPA4	421	47.351		Interactor	25.8064	21.9237	3.88267	14.7503
Q12929	EPS8_HUMAN	Epidermal growth factor receptor kinase substrate 8 OS=Homo sapiens OX=9606 GN=EPS8 PE=1 SV=1	EPS8	822	91.882		Interactor	24.5888	20.7375	3.85131	14.4331
Q99961	SH3G1_HUMAN	Endophilin-A2 OS=Homo sapiens OX=9606 GN=SH3GL1 PE=1 SV=1	SH3GL1	368	41.49		Interactor	25.8317	21.9852	3.84651	14.3852
P48556	PSMD8_HUMAN	26S proteasome non-ATPase regulatory subunit 8 OS=Homo sapiens OX=9606 GN=PSMD8 PE=1 SV=2	PSMD8	350	39.612		Interactor	25.3331	21.4897	3.84341	14.3543
Q9Y2X9	ZN281_HUMAN	Zinc finger protein 281 OS=Homo sapiens OX=9606 GN=ZNF281 PE=1 SV=1	ZNF281	895	96.915		Interactor	25.3116	21.4718	3.83973	14.3178
P16219	ACADS_HUMAN	Short-chain specific acyl-CoA dehydrogenase, mitochondrial OS=Homo sapiens OX=9606 GN=ACADS PE=1 SV=1	ACADS	412	44.297		Interactor	25.015	21.176	3.83896	14.3101
O15041	SEM3E_HUMAN	Semaphorin-3E OS=Homo sapiens OX=9606 GN=SEMA3E PE=1 SV=1	SEMA3E	775	89.228		Interactor	23.7128	19.8784	3.83438	14.2647
P60891	PRPS1_HUMAN	Ribose-phosphate pyrophosphokinase 1 OS=Homo sapiens OX=9606 GN=PRPS1 PE=1 SV=2	PRPS1	318	34.834	P11908	Interactor	25.0648	21.3748	3.68992	12.9055
Q9P206	K1522_HUMAN	Uncharacterized protein KIAA1522 OS=Homo sapiens OX=9606 GN=KIAA1522 PE=1 SV=2	KIAA1522	1035	107.095		Interactor	28.9736	25.2922	3.68137	12.8293
O00469	PLOD2_HUMAN	Procollagen-lysine,2-oxoglutarate 5-dioxygenase 2 OS=Homo sapiens OX=9606 GN=PLOD2 PE=1 SV=2	PLOD2	737	84.686		Interactor	25.6023	21.9388	3.66355	12.6718
Q9NTI5	PDS5B_HUMAN	Sister chromatid cohesion protein PDS5 homolog B OS=Homo sapiens OX=9606 GN=PDS5B PE=1 SV=1	PDS5B	1447	164.667		Interactor	25.2552	21.6004	3.65484	12.5956
O43324	MCA3_HUMAN	Eukaryotic translation elongation factor 1 epsilon-1 OS=Homo sapiens OX=9606 GN=EEF1E1 PE=1 SV=1	EEF1E1	174	19.811		Interactor	24.9136	21.2915	3.62213	12.3132
P02675	FIBB_HUMAN	Fibrinogen beta chain OS=Homo sapiens OX=9606 GN=FGB PE=1 SV=2	FGB	491	55.928		Interactor	25.1953	21.6342	3.56107	11.8029
O60762	DPM1_HUMAN	Dolichol-phosphate mannosyltransferase subunit 1 OS=Homo sapiens OX=9606 GN=DPM1 PE=1 SV=1	DPM1	260	29.634		Interactor	24.4209	20.9367	3.48417	11.1902
Q92945	FUBP2_HUMAN	Far upstream element-binding protein 2 OS=Homo sapiens OX=9606 GN=KHSRP PE=1 SV=4	KHSRP	711	73.115		Interactor	25.1668	21.7149	3.4519	10.9427
O76031	CLPX_HUMAN	ATP-dependent Clp protease ATP-binding subunit clpX-like, mitochondrial OS=Homo sapiens OX=9606 GN=CLPX PE=1 SV=2	CLPX	633	69.224		Interactor	24.5252	21.1112	3.414	10.659
Q5VUJ6	LRCH2_HUMAN	Leucine-rich repeat and calponin homology domain-containing protein 2 OS=Homo sapiens OX=9606 GN=LRCH2 PE=1 SV=2	LRCH2	765	84.588		Interactor	29.6756	26.2622	3.41345	10.6549
Q8N9B5	JMY_HUMAN	Junction-mediating and -regulatory protein OS=Homo sapiens OX=9606 GN=JMY PE=1 SV=2	JMY	988	111.445		Interactor	25.6349	22.2366	3.39833	10.5439
Q569K6	CC157_HUMAN	Coiled-coil domain-containing protein 157 OS=Homo sapiens OX=9606 GN=CCDC157 PE=1 SV=3	CCDC157	752	83.941		Interactor	27.1648	23.8133	3.35147	10.2069
P62993	GRB2_HUMAN	Growth factor receptor-bound protein 2 OS=Homo sapiens OX=9606 GN=GRB2 PE=1 SV=1	GRB2	217	25.206		Interactor	24.8245	21.5005	3.32409	10.015
P42765	THIM_HUMAN	3-ketoacyl-CoA thiolase, mitochondrial OS=Homo sapiens OX=9606 GN=ACAA2 PE=1 SV=2	ACAA2	397	41.924		Interactor	23.9868	20.6676	3.31917	9.98093
O60613	SEP15_HUMAN	Selenoprotein F OS=Homo sapiens OX=9606 GN=SELENOF PE=1 SV=4	SELENOF	165	18.092		Interactor	26.8297	23.5142	3.31541	9.95493
Q92620	PRP16_HUMAN	Pre-mRNA-splicing factor ATP-dependent RNA helicase PRP16 OS=Homo sapiens OX=9606 GN=DHX38 PE=1 SV=2	DHX38	1227	140.503		Interactor	23.7596	20.5471	3.21251	9.26963
Q96PE2	ARHGH_HUMAN	Rho guanine nucleotide exchange factor 17 OS=Homo sapiens OX=9606 GN=ARHGEF17 PE=1 SV=1	ARHGEF17	2063	221.673		Interactor	25.5596	22.3682	3.1914	9.13499
O14950	ML12B_HUMAN	Myosin regulatory light chain 12B OS=Homo sapiens OX=9606 GN=MYL12B PE=1 SV=2	MYL12B	172	19.779	P24844	Interactor	27.2056	24.021	3.18466	9.0924
O43166	SI1L1_HUMAN	Signal-induced proliferation-associated 1-like protein 1 OS=Homo sapiens OX=9606 GN=SIPA1L1 PE=1 SV=4	SIPA1L1	1804	200.029		Interactor	25.2906	22.1184	3.17228	9.01472
Q9H4M9	EHD1_HUMAN	EH domain-containing protein 1 OS=Homo sapiens OX=9606 GN=EHD1 PE=1 SV=2	EHD1	534	60.627		Interactor	27.0323	23.9189	3.11345	8.65448
Q86VW0	SESD1_HUMAN	SEC14 domain and spectrin repeat-containing protein 1 OS=Homo sapiens OX=9606 GN=SESTD1 PE=1 SV=2	SESTD1	696	79.348		Interactor	24.9169	21.8421	3.07482	8.42585
Q96RF0	SNX18_HUMAN	Sorting nexin-18 OS=Homo sapiens OX=9606 GN=SNX18 PE=1 SV=2	SNX18	628	68.894		Interactor	29.1868	26.1359	3.05092	8.28743
Q15942	ZYX_HUMAN	Zyxin OS=Homo sapiens OX=9606 GN=ZYX PE=1 SV=1	ZYX	572	61.277		Interactor	26.928	23.8779	3.05003	8.2823
Q15008	PSMD6_HUMAN	26S proteasome non-ATPase regulatory subunit 6 OS=Homo sapiens OX=9606 GN=PSMD6 PE=1 SV=1	PSMD6	389	45.531		Interactor	24.1765	21.2637	2.91278	7.53066
P61586	RHOA_HUMAN	Transforming protein RhoA OS=Homo sapiens OX=9606 GN=RHOA PE=1 SV=1	RHOA	193	21.768		Interactor	23.7708	20.8815	2.88932	7.40919
O95905	ECD_HUMAN	Protein ecdysoneless homolog OS=Homo sapiens OX=9606 GN=ECD PE=1 SV=1	ECD	644	72.758		Interactor	26.5886	23.7029	2.88571	7.3907
Q96JJ3	ELMO2_HUMAN	Engulfment and cell motility protein 2 OS=Homo sapiens OX=9606 GN=ELMO2 PE=1 SV=2	ELMO2	720	82.615		Interactor	25.6474	22.7952	2.85221	7.22104
Q5H9R7	PP6R3_HUMAN	Serine/threonine-protein phosphatase 6 regulatory subunit 3 OS=Homo sapiens OX=9606 GN=PPP6R3 PE=1 SV=2	PPP6R3	873	97.669		Interactor	26.1998	23.3938	2.80608	6.99383
O43776	SYNC_HUMAN	Asparagine--tRNA ligase, cytoplasmic OS=Homo sapiens OX=9606 GN=NARS1 PE=1 SV=1	NARS1	548	62.943		Interactor	27.7701	24.9939	2.77624	6.85063
Q9H3F6	BACD3_HUMAN	BTB/POZ domain-containing adapter for CUL3-mediated RhoA degradation protein 3 OS=Homo sapiens OX=9606 GN=KCTD10 PE=1 SV=1	KCTD10	313	35.432		Interactor	25.005	22.2301	2.77498	6.84467
Q9H1A4	APC1_HUMAN	Anaphase-promoting complex subunit 1 OS=Homo sapiens OX=9606 GN=ANAPC1 PE=1 SV=1	ANAPC1	1944	216.5		Interactor	24.1544	21.433	2.72139	6.59507
Q14680	MELK_HUMAN	Maternal embryonic leucine zipper kinase OS=Homo sapiens OX=9606 GN=MELK PE=1 SV=3	MELK	651	74.642		Interactor	25.1013	22.4095	2.69176	6.46102
Q16630	CPSF6_HUMAN	Cleavage and polyadenylation specificity factor subunit 6 OS=Homo sapiens OX=9606 GN=CPSF6 PE=1 SV=2	CPSF6	551	59.21		Interactor	27.0207	24.3403	2.68045	6.41055
Q9H4L5	OSBL3_HUMAN	Oxysterol-binding protein-related protein 3 OS=Homo sapiens OX=9606 GN=OSBPL3 PE=1 SV=1	OSBPL3	887	101.224		Interactor	26.0182	23.347	2.67124	6.36978
Q8IWZ3	ANKH1_HUMAN	Ankyrin repeat and KH domain-containing protein 1 OS=Homo sapiens OX=9606 GN=ANKHD1 PE=1 SV=1	ANKHD1	2542	269.458		Interactor	23.4682	20.8115	2.65677	6.3062
Q9Y678	COPG1_HUMAN	Coatomer subunit gamma-1 OS=Homo sapiens OX=9606 GN=COPG1 PE=1 SV=1	COPG1	874	97.718		Interactor	24.7737	22.159	2.61469	6.12492
Q8NCL4	GALT6_HUMAN	Polypeptide N-acetylgalactosaminyltransferase 6 OS=Homo sapiens OX=9606 GN=GALNT6 PE=1 SV=2	GALNT6	622	71.159		Interactor	26.697	24.1053	2.59164	6.02781
P23258	TBG1_HUMAN	Tubulin gamma-1 chain OS=Homo sapiens OX=9606 GN=TUBG1 PE=1 SV=2	TUBG1	451	51.17	Q9NRH3	Interactor	27.7409	25.1636	2.57728	5.96812
Q9Y4E8	UBP15_HUMAN	Ubiquitin carboxyl-terminal hydrolase 15 OS=Homo sapiens OX=9606 GN=USP15 PE=1 SV=3	USP15	981	112.419		Interactor	24.3096	21.7496	2.56003	5.89722
P13797	PLST_HUMAN	Plastin-3 OS=Homo sapiens OX=9606 GN=PLS3 PE=1 SV=4	PLS3	630	70.811	Q14651	Interactor	28.9734	26.4138	2.55962	5.89551
P62195	PRS8_HUMAN	26S proteasome regulatory subunit 8 OS=Homo sapiens OX=9606 GN=PSMC5 PE=1 SV=1	PSMC5	406	45.626		Interactor	26.5776	24.0748	2.50279	5.6678
P35998	PRS7_HUMAN	26S proteasome regulatory subunit 7 OS=Homo sapiens OX=9606 GN=PSMC2 PE=1 SV=3	PSMC2	433	48.634		Interactor	26.5473	24.0744	2.47293	5.55171
Q63HR2	TENS2_HUMAN	Tensin-2 OS=Homo sapiens OX=9606 GN=TNS2 PE=1 SV=2	TNS2	1409	152.58	Q68CZ2;Q9HBL0	Interactor	25.6849	23.2555	2.42936	5.38656
P20908	CO5A1_HUMAN	Collagen alpha-1(V) chain OS=Homo sapiens OX=9606 GN=COL5A1 PE=1 SV=3	COL5A1	1838	183.56		Interactor	24.5984	22.1723	2.42607	5.37428
A2NJV5	KV229_HUMAN	Immunoglobulin kappa variable 2-29 OS=Homo sapiens OX=9606 GN=IGKV2-29 PE=3 SV=2	IGKV2-29	120	13.085	A0A0A0MRZ7;A0A075B6S2;A0A075B6S6;A0A087WW87;P06310;P01614	Interactor	36.2078	33.7857	2.42214	5.35967
Q04323	UBXN1_HUMAN	UBX domain-containing protein 1 OS=Homo sapiens OX=9606 GN=UBXN1 PE=1 SV=2	UBXN1	297	33.325		Interactor	26.1931	23.7711	2.42196	5.35897
Q7Z5K2	WAPL_HUMAN	Wings apart-like protein homolog OS=Homo sapiens OX=9606 GN=WAPL PE=1 SV=1	WAPL	1190	132.946		Interactor	25.4169	23.0151	2.40175	5.28445
P86452	ZBED6_HUMAN	Zinc finger BED domain-containing protein 6 OS=Homo sapiens OX=9606 GN=ZBED6 PE=1 SV=1	ZBED6	979	109.973		Interactor	28.7598	26.3765	2.38327	5.21717
Q96SB3	NEB2_HUMAN	Neurabin-2 OS=Homo sapiens OX=9606 GN=PPP1R9B PE=1 SV=3	PPP1R9B	817	89.334	Q9ULJ8	Interactor	30.2968	27.9606	2.33616	5.04958
Q9Y295	DRG1_HUMAN	Developmentally-regulated GTP-binding protein 1 OS=Homo sapiens OX=9606 GN=DRG1 PE=1 SV=1	DRG1	367	40.542		Interactor	31.4692	29.1506	2.31861	4.98851
P10809	CH60_HUMAN	60 kDa heat shock protein, mitochondrial OS=Homo sapiens OX=9606 GN=HSPD1 PE=1 SV=2	HSPD1	573	61.055		Interactor	28.6487	26.3321	2.31664	4.98171
O75155	CAND2_HUMAN	Cullin-associated NEDD8-dissociated protein 2 OS=Homo sapiens OX=9606 GN=CAND2 PE=1 SV=3	CAND2	1236	135.256		Interactor	26.2328	23.932	2.30083	4.9274
Q9Y6G9	DC1L1_HUMAN	Cytoplasmic dynein 1 light intermediate chain 1 OS=Homo sapiens OX=9606 GN=DYNC1LI1 PE=1 SV=3	DYNC1LI1	523	56.579		Interactor	24.9498	22.6511	2.29868	4.92007
Q14204	DYHC1_HUMAN	Cytoplasmic dynein 1 heavy chain 1 OS=Homo sapiens OX=9606 GN=DYNC1H1 PE=1 SV=5	DYNC1H1	4646	532.408		Interactor	26.9062	24.6081	2.29815	4.91827
P07948	LYN_HUMAN	Tyrosine-protein kinase Lyn OS=Homo sapiens OX=9606 GN=LYN PE=1 SV=3	LYN	512	58.574		Interactor	24.1025	21.8262	2.27635	4.84449
Q9BPX5	ARP5L_HUMAN	Actin-related protein 2/3 complex subunit 5-like protein OS=Homo sapiens OX=9606 GN=ARPC5L PE=1 SV=1	ARPC5L	153	16.941		Interactor	30.1398	27.8696	2.27024	4.82404
Q6NZY4	ZCHC8_HUMAN	Zinc finger CCHC domain-containing protein 8 OS=Homo sapiens OX=9606 GN=ZCCHC8 PE=1 SV=2	ZCCHC8	707	78.577		Interactor	24.8387	22.5852	2.25345	4.76822
P17980	PRS6A_HUMAN	26S proteasome regulatory subunit 6A OS=Homo sapiens OX=9606 GN=PSMC3 PE=1 SV=3	PSMC3	439	49.204		Interactor	27.9602	25.7533	2.20686	4.6167
Q8WZ74	CTTB2_HUMAN	Cortactin-binding protein 2 OS=Homo sapiens OX=9606 GN=CTTNBP2 PE=1 SV=1	CTTNBP2	1663	181.051		Interactor	25.9113	23.7321	2.17914	4.52885
Q8WU90	ZC3HF_HUMAN	Zinc finger CCCH domain-containing protein 15 OS=Homo sapiens OX=9606 GN=ZC3H15 PE=1 SV=1	ZC3H15	426	48.602		Interactor	30.6224	28.4551	2.16735	4.49197
Q15427	SF3B4_HUMAN	Splicing factor 3B subunit 4 OS=Homo sapiens OX=9606 GN=SF3B4 PE=1 SV=1	SF3B4	424	44.386		Interactor	26.3212	24.1612	2.16006	4.46935
Q9ULT8	HECD1_HUMAN	E3 ubiquitin-protein ligase HECTD1 OS=Homo sapiens OX=9606 GN=HECTD1 PE=1 SV=4	HECTD1	2610	289.368		Interactor	25.74	23.6074	2.13257	4.38498
Q9H307	PININ_HUMAN	Pinin OS=Homo sapiens OX=9606 GN=PNN PE=1 SV=5	PNN	717	81.628		Interactor	25.5858	23.4853	2.10051	4.2886
P61981	1433G_HUMAN	14-3-3 protein gamma OS=Homo sapiens OX=9606 GN=YWHAG PE=1 SV=2	YWHAG	247	28.303		Interactor	27.6851	25.5866	2.09845	4.28248
Q9UKJ3	GPTC8_HUMAN	G patch domain-containing protein 8 OS=Homo sapiens OX=9606 GN=GPATCH8 PE=1 SV=2	GPATCH8	1502	164.197		Interactor	25.1873	23.0936	2.09369	4.2684
Q3ZCM7	TBB8_HUMAN	Tubulin beta-8 chain OS=Homo sapiens OX=9606 GN=TUBB8 PE=1 SV=2	TUBB8	444	49.776		Interactor	28.5954	26.5019	2.09347	4.26772
O15084	ANR28_HUMAN	Serine/threonine-protein phosphatase 6 regulatory ankyrin repeat subunit A OS=Homo sapiens OX=9606 GN=ANKRD28 PE=1 SV=5	ANKRD28	1053	112.966		Interactor	25.2896	23.2279	2.06173	4.17485
Q9H201	EPN3_HUMAN	Epsin-3 OS=Homo sapiens OX=9606 GN=EPN3 PE=2 SV=1	EPN3	632	68.222	Q9Y6I3	Interactor	26.5828	24.5222	2.06059	4.17158
P23921	RIR1_HUMAN	Ribonucleoside-diphosphate reductase large subunit OS=Homo sapiens OX=9606 GN=RRM1 PE=1 SV=1	RRM1	792	90.07		Interactor	23.4056	21.3473	2.0583	4.16495
Q9Y5L0	TNPO3_HUMAN	Transportin-3 OS=Homo sapiens OX=9606 GN=TNPO3 PE=1 SV=3	TNPO3	923	104.204		Interactor	25.0863	23.0517	2.0346	4.09709
Q8WUM4	PDC6I_HUMAN	Programmed cell death 6-interacting protein OS=Homo sapiens OX=9606 GN=PDCD6IP PE=1 SV=1	PDCD6IP	868	96.023		Interactor	26.3665	24.3351	2.03139	4.08798
Q14247	SRC8_HUMAN	Src substrate cortactin OS=Homo sapiens OX=9606 GN=CTTN PE=1 SV=2	CTTN	550	61.586		Interactor	29.3075	27.2853	2.02221	4.06205
Q99729	ROAA_HUMAN	Heterogeneous nuclear ribonucleoprotein A/B OS=Homo sapiens OX=9606 GN=HNRNPAB PE=1 SV=2	HNRNPAB	332	36.225		Interactor	27.2876	25.2665	2.02117	4.05912
P42285	MTREX_HUMAN	Exosome RNA helicase MTR4 OS=Homo sapiens OX=9606 GN=MTREX PE=1 SV=3	MTREX	1042	117.805		Interactor	26.1047	24.0841	2.02058	4.05747
P35611	ADDA_HUMAN	Alpha-adducin OS=Homo sapiens OX=9606 GN=ADD1 PE=1 SV=2	ADD1	737	80.955		Interactor	27.7653	25.7455	2.0198	4.05528
O43312	MTSS1_HUMAN	Protein MTSS 1 OS=Homo sapiens OX=9606 GN=MTSS1 PE=1 SV=2	MTSS1	755	82.251		Interactor	27.0219	25.0145	2.00741	4.02059
P42356	PI4KA_HUMAN	Phosphatidylinositol 4-kinase alpha OS=Homo sapiens OX=9606 GN=PI4KA PE=1 SV=4	PI4KA	2102	236.83		Interactor	24.0999	22.0974	2.00251	4.00695
P59998	ARPC4_HUMAN	Actin-related protein 2/3 complex subunit 4 OS=Homo sapiens OX=9606 GN=ARPC4 PE=1 SV=3	ARPC4	168	19.667		Interactor	31.6254	29.6252	2.00021	4.00058
P61221	ABCE1_HUMAN	ATP-binding cassette sub-family E member 1 OS=Homo sapiens OX=9606 GN=ABCE1 PE=1 SV=1	ABCE1	599	67.314		Unspecific	24.8572	22.8594	1.99781	3.99394
O60941	DTNB_HUMAN	Dystrobrevin beta OS=Homo sapiens OX=9606 GN=DTNB PE=1 SV=1	DTNB	627	71.356	Q9Y4J8	Unspecific	23.9143	21.9179	1.99646	3.99021
O75083	WDR1_HUMAN	WD repeat-containing protein 1 OS=Homo sapiens OX=9606 GN=WDR1 PE=1 SV=4	WDR1	606	66.194		Unspecific	29.8384	27.856	1.98239	3.95147
P04183	KITH_HUMAN	Thymidine kinase, cytosolic OS=Homo sapiens OX=9606 GN=TK1 PE=1 SV=2	TK1	234	25.469		Unspecific	25.5402	23.5951	1.94503	3.85046
O60716	CTND1_HUMAN	Catenin delta-1 OS=Homo sapiens OX=9606 GN=CTNND1 PE=1 SV=1	CTNND1	968	108.17		Unspecific	29.5563	27.6167	1.93961	3.83601
P18206	VINC_HUMAN	Vinculin OS=Homo sapiens OX=9606 GN=VCL PE=1 SV=4	VCL	1134	123.799		Unspecific	24.8998	22.9805	1.9193	3.78238
Q86VP6	CAND1_HUMAN	Cullin-associated NEDD8-dissociated protein 1 OS=Homo sapiens OX=9606 GN=CAND1 PE=1 SV=2	CAND1	1230	136.376		Unspecific	26.9098	24.9994	1.91034	3.75898
Q9BZF9	UACA_HUMAN	Uveal autoantigen with coiled-coil domains and ankyrin repeats OS=Homo sapiens OX=9606 GN=UACA PE=1 SV=2	UACA	1416	162.505		Unspecific	26.2639	24.355	1.90887	3.75515
P63244	RACK1_HUMAN	Receptor of activated protein C kinase 1 OS=Homo sapiens OX=9606 GN=RACK1 PE=1 SV=3	RACK1	317	35.077		Unspecific	29.3209	27.4121	1.9088	3.75497
Q5M775	CYTSB_HUMAN	Cytospin-B OS=Homo sapiens OX=9606 GN=SPECC1 PE=1 SV=1	SPECC1	1068	118.585		Unspecific	28.2949	26.39	1.90485	3.74471
Q9P2M7	CING_HUMAN	Cingulin OS=Homo sapiens OX=9606 GN=CGN PE=1 SV=3	CGN	1203	137.057		Unspecific	29.179	27.2887	1.89027	3.70704
O60292	SI1L3_HUMAN	Signal-induced proliferation-associated 1-like protein 3 OS=Homo sapiens OX=9606 GN=SIPA1L3 PE=1 SV=3	SIPA1L3	1781	194.61		Unspecific	27.6895	25.8087	1.88088	3.68298
O14744	ANM5_HUMAN	Protein arginine N-methyltransferase 5 OS=Homo sapiens OX=9606 GN=PRMT5 PE=1 SV=4	PRMT5	637	72.684		Unspecific	24.4451	22.5726	1.87242	3.66145
P33991	MCM4_HUMAN	DNA replication licensing factor MCM4 OS=Homo sapiens OX=9606 GN=MCM4 PE=1 SV=5	MCM4	863	96.558		Unspecific	24.3502	22.4842	1.86595	3.64507
P05155	IC1_HUMAN	Plasma protease C1 inhibitor OS=Homo sapiens OX=9606 GN=SERPING1 PE=1 SV=2	SERPING1	500	55.154		Unspecific	25.4837	23.6184	1.86532	3.64348
Q9Y490	TLN1_HUMAN	Talin-1 OS=Homo sapiens OX=9606 GN=TLN1 PE=1 SV=3	TLN1	2541	269.767		Unspecific	27.4785	25.6152	1.86331	3.63842
Q14315	FLNC_HUMAN	Filamin-C OS=Homo sapiens OX=9606 GN=FLNC PE=1 SV=3	FLNC	2725	291.022		Unspecific	26.6048	24.7421	1.86278	3.63708
Q5T4S7	UBR4_HUMAN	E3 ubiquitin-protein ligase UBR4 OS=Homo sapiens OX=9606 GN=UBR4 PE=1 SV=1	UBR4	5183	573.841		Unspecific	24.081	22.2254	1.85564	3.61912
Q99439	CNN2_HUMAN	Calponin-2 OS=Homo sapiens OX=9606 GN=CNN2 PE=1 SV=4	CNN2	309	33.697		Unspecific	26.9983	25.1612	1.83707	3.57284
P51665	PSMD7_HUMAN	26S proteasome non-ATPase regulatory subunit 7 OS=Homo sapiens OX=9606 GN=PSMD7 PE=1 SV=2	PSMD7	324	37.025		Unspecific	26.9495	25.1514	1.79806	3.47751
Q13435	SF3B2_HUMAN	Splicing factor 3B subunit 2 OS=Homo sapiens OX=9606 GN=SF3B2 PE=1 SV=2	SF3B2	895	100.228		Unspecific	28.769	26.9716	1.79742	3.47599
P09110	THIK_HUMAN	3-ketoacyl-CoA thiolase, peroxisomal OS=Homo sapiens OX=9606 GN=ACAA1 PE=1 SV=2	ACAA1	424	44.292		Unspecific	24.5947	22.8014	1.79332	3.46612
P48643	TCPE_HUMAN	T-complex protein 1 subunit epsilon OS=Homo sapiens OX=9606 GN=CCT5 PE=1 SV=1	CCT5	541	59.671		Unspecific	26.491	24.7008	1.7902	3.45864
Q9UBT7	CTNL1_HUMAN	Alpha-catulin OS=Homo sapiens OX=9606 GN=CTNNAL1 PE=1 SV=2	CTNNAL1	734	81.896		Unspecific	24.356	22.5661	1.78993	3.45798
Q6ZVM7	TM1L2_HUMAN	TOM1-like protein 2 OS=Homo sapiens OX=9606 GN=TOM1L2 PE=1 SV=1	TOM1L2	507	55.556		Unspecific	27.5331	25.746	1.78707	3.45114
Q5T5P2	SKT_HUMAN	Sickle tail protein homolog OS=Homo sapiens OX=9606 GN=KIAA1217 PE=1 SV=2	KIAA1217	1943	214.116		Unspecific	29.0786	27.2925	1.78619	3.44902
P46934	NEDD4_HUMAN	E3 ubiquitin-protein ligase NEDD4 OS=Homo sapiens OX=9606 GN=NEDD4 PE=1 SV=4	NEDD4	1319	149.114		Unspecific	27.5825	25.7978	1.78472	3.44551
O60784	TOM1_HUMAN	Target of Myb1 membrane trafficking protein OS=Homo sapiens OX=9606 GN=TOM1 PE=1 SV=2	TOM1	492	53.818		Unspecific	27.1536	25.3772	1.77641	3.42573
Q9NP97	DLRB1_HUMAN	Dynein light chain roadblock-type 1 OS=Homo sapiens OX=9606 GN=DYNLRB1 PE=1 SV=3	DYNLRB1	96	10.922		Unspecific	26.769	25.0186	1.7504	3.36452
Q6Y7W6	GGYF2_HUMAN	GRB10-interacting GYF protein 2 OS=Homo sapiens OX=9606 GN=GIGYF2 PE=1 SV=1	GIGYF2	1299	150.07		Unspecific	23.5456	21.8	1.74559	3.35333
Q13200	PSMD2_HUMAN	26S proteasome non-ATPase regulatory subunit 2 OS=Homo sapiens OX=9606 GN=PSMD2 PE=1 SV=3	PSMD2	908	100.2		Unspecific	28.3108	26.5742	1.73659	3.33247
O15144	ARPC2_HUMAN	Actin-related protein 2/3 complex subunit 2 OS=Homo sapiens OX=9606 GN=ARPC2 PE=1 SV=1	ARPC2	300	34.333		Unspecific	32.3937	30.6723	1.72141	3.29759
P12270	TPR_HUMAN	Nucleoprotein TPR OS=Homo sapiens OX=9606 GN=TPR PE=1 SV=3	TPR	2363	267.293		Unspecific	23.7989	22.0819	1.71702	3.28756
Q99733	NP1L4_HUMAN	Nucleosome assembly protein 1-like 4 OS=Homo sapiens OX=9606 GN=NAP1L4 PE=1 SV=1	NAP1L4	375	42.823		Unspecific	29.6618	27.9483	1.71346	3.27947
Q92888	ARHG1_HUMAN	Rho guanine nucleotide exchange factor 1 OS=Homo sapiens OX=9606 GN=ARHGEF1 PE=1 SV=2	ARHGEF1	912	102.435		Unspecific	24.2833	22.5717	1.71161	3.27526
Q9HD67	MYO10_HUMAN	Unconventional myosin-X OS=Homo sapiens OX=9606 GN=MYO10 PE=1 SV=3	MYO10	2058	237.347		Unspecific	26.2254	24.523	1.70239	3.2544
P17302	CXA1_HUMAN	Gap junction alpha-1 protein OS=Homo sapiens OX=9606 GN=GJA1 PE=1 SV=2	GJA1	382	43.008		Unspecific	25.5219	23.8205	1.70144	3.25226
Q6KC79	NIPBL_HUMAN	Nipped-B-like protein OS=Homo sapiens OX=9606 GN=NIPBL PE=1 SV=2	NIPBL	2804	316.051		Unspecific	23.6442	21.9466	1.6976	3.2436
O14519	CDKA1_HUMAN	Cyclin-dependent kinase 2-associated protein 1 OS=Homo sapiens OX=9606 GN=CDK2AP1 PE=1 SV=1	CDK2AP1	115	12.365		Unspecific	24.1972	22.5025	1.69469	3.23707
Q13501	SQSTM_HUMAN	Sequestosome-1 OS=Homo sapiens OX=9606 GN=SQSTM1 PE=1 SV=1	SQSTM1	440	47.687		Unspecific	27.2643	25.5722	1.69203	3.23111
P53621	COPA_HUMAN	Coatomer subunit alpha OS=Homo sapiens OX=9606 GN=COPA PE=1 SV=2	COPA	1224	138.346		Unspecific	28.009	26.3319	1.67704	3.1977
P68036	UB2L3_HUMAN	Ubiquitin-conjugating enzyme E2 L3 OS=Homo sapiens OX=9606 GN=UBE2L3 PE=1 SV=1	UBE2L3	154	17.862	A0A1B0GUS4	Unspecific	28.413	26.7406	1.67241	3.18746
P00338	LDHA_HUMAN	L-lactate dehydrogenase A chain OS=Homo sapiens OX=9606 GN=LDHA PE=1 SV=2	LDHA	332	36.689		Unspecific	27.3571	25.6853	1.67174	3.186
P01624	KV315_HUMAN	Immunoglobulin kappa variable 3-15 OS=Homo sapiens OX=9606 GN=IGKV3-15 PE=1 SV=2	IGKV3-15	115	12.496	A0A087WSY6;A0A075B6H7;A0A0C4DH55	Unspecific	30.7264	29.0554	1.67101	3.18438
Q52LJ0	FA98B_HUMAN	Protein FAM98B OS=Homo sapiens OX=9606 GN=FAM98B PE=1 SV=2	FAM98B	433	45.547		Unspecific	24.4212	22.7527	1.66849	3.17881
Q12849	GRSF1_HUMAN	G-rich sequence factor 1 OS=Homo sapiens OX=9606 GN=GRSF1 PE=1 SV=3	GRSF1	480	53.126		Unspecific	24.4107	22.7429	1.66777	3.17724
P84090	ERH_HUMAN	Enhancer of rudimentary homolog OS=Homo sapiens OX=9606 GN=ERH PE=1 SV=1	ERH	104	12.259		Unspecific	29.4782	27.8408	1.63735	3.11094
Q53GS9	SNUT2_HUMAN	U4/U6.U5 tri-snRNP-associated protein 2 OS=Homo sapiens OX=9606 GN=USP39 PE=1 SV=2	USP39	565	65.381		Unspecific	24.8298	23.1937	1.63608	3.10819
P23284	PPIB_HUMAN	Peptidyl-prolyl cis-trans isomerase B OS=Homo sapiens OX=9606 GN=PPIB PE=1 SV=2	PPIB	216	23.743		Unspecific	26.7478	25.1172	1.63063	3.09647
O14639	ABLM1_HUMAN	Actin-binding LIM protein 1 OS=Homo sapiens OX=9606 GN=ABLIM1 PE=1 SV=3	ABLIM1	778	87.688		Unspecific	27.7587	26.13	1.6287	3.09235
P82650	RT22_HUMAN	28S ribosomal protein S22, mitochondrial OS=Homo sapiens OX=9606 GN=MRPS22 PE=1 SV=1	MRPS22	360	41.28		Unspecific	26.1862	24.5656	1.62052	3.07487
Q9P289	STK26_HUMAN	Serine/threonine-protein kinase 26 OS=Homo sapiens OX=9606 GN=STK26 PE=1 SV=2	STK26	416	46.529	O00506	Unspecific	25.1227	23.5049	1.61775	3.06897
P08865	RSSA_HUMAN	40S ribosomal protein SA OS=Homo sapiens OX=9606 GN=RPSA PE=1 SV=4	RPSA	295	32.854	A0A8I5KQE6	Unspecific	31.812	30.1958	1.61626	3.06578
Q9Y580	RBM7_HUMAN	RNA-binding protein 7 OS=Homo sapiens OX=9606 GN=RBM7 PE=1 SV=1	RBM7	266	30.504		Unspecific	25.4547	23.848	1.60668	3.0455
P49761	CLK3_HUMAN	Dual specificity protein kinase CLK3 OS=Homo sapiens OX=9606 GN=CLK3 PE=1 SV=3	CLK3	638	73.515		Unspecific	26.6638	25.0574	1.60645	3.04502
P53675	CLH2_HUMAN	Clathrin heavy chain 2 OS=Homo sapiens OX=9606 GN=CLTCL1 PE=1 SV=2	CLTCL1	1640	187.03		Unspecific	27.2568	25.6544	1.60238	3.03645
Q07157	ZO1_HUMAN	Tight junction protein ZO-1 OS=Homo sapiens OX=9606 GN=TJP1 PE=1 SV=3	TJP1	1748	195.459		Unspecific	29.9252	28.3269	1.59828	3.02783
Q9UKV3	ACINU_HUMAN	Apoptotic chromatin condensation inducer in the nucleus OS=Homo sapiens OX=9606 GN=ACIN1 PE=1 SV=2	ACIN1	1341	151.862		Unspecific	26.1689	24.5789	1.59002	3.01053
Q8IUI8	CRLF3_HUMAN	Cytokine receptor-like factor 3 OS=Homo sapiens OX=9606 GN=CRLF3 PE=1 SV=2	CRLF3	442	49.766		Unspecific	24.7487	23.1594	1.58929	3.00902
P68400	CSK21_HUMAN	Casein kinase II subunit alpha OS=Homo sapiens OX=9606 GN=CSNK2A1 PE=1 SV=1	CSNK2A1	391	45.144	Q8NEV1	Unspecific	29.7637	28.1797	1.58401	2.99803
O75962	TRIO_HUMAN	Triple functional domain protein OS=Homo sapiens OX=9606 GN=TRIO PE=1 SV=2	TRIO	3097	346.9		Unspecific	25.2013	23.6252	1.57613	2.98168
Q8N556	AFAP1_HUMAN	Actin filament-associated protein 1 OS=Homo sapiens OX=9606 GN=AFAP1 PE=1 SV=2	AFAP1	730	80.725		Unspecific	26.8859	25.311	1.57486	2.97908
P10155	RO60_HUMAN	RNA-binding protein RO60 OS=Homo sapiens OX=9606 GN=RO60 PE=1 SV=2	RO60	538	60.671		Unspecific	24.5685	22.9993	1.56914	2.96727
P55072	TERA_HUMAN	Transitional endoplasmic reticulum ATPase OS=Homo sapiens OX=9606 GN=VCP PE=1 SV=4	VCP	806	89.322		Unspecific	27.8151	26.2475	1.56765	2.96421
P49915	GUAA_HUMAN	GMP synthase [glutamine-hydrolyzing] OS=Homo sapiens OX=9606 GN=GMPS PE=1 SV=1	GMPS	693	76.715		Unspecific	24.5924	23.0278	1.56463	2.95801
Q08J23	NSUN2_HUMAN	RNA cytosine C(5)-methyltransferase NSUN2 OS=Homo sapiens OX=9606 GN=NSUN2 PE=1 SV=2	NSUN2	767	86.471		Unspecific	27.2641	25.7082	1.5559	2.94017
O43707	ACTN4_HUMAN	Alpha-actinin-4 OS=Homo sapiens OX=9606 GN=ACTN4 PE=1 SV=2	ACTN4	911	104.854	Q9H254	Unspecific	32.8568	31.3033	1.55343	2.93513
Q9Y2I1	NISCH_HUMAN	Nischarin OS=Homo sapiens OX=9606 GN=NISCH PE=1 SV=3	NISCH	1504	166.629		Unspecific	24.9281	23.376	1.55217	2.93257
O75694	NU155_HUMAN	Nuclear pore complex protein Nup155 OS=Homo sapiens OX=9606 GN=NUP155 PE=1 SV=1	NUP155	1391	155.199		Unspecific	25.3144	23.7655	1.54897	2.92609
Q14257	RCN2_HUMAN	Reticulocalbin-2 OS=Homo sapiens OX=9606 GN=RCN2 PE=1 SV=1	RCN2	317	36.876		Unspecific	29.5868	28.0404	1.54649	2.92107
O15511	ARPC5_HUMAN	Actin-related protein 2/3 complex subunit 5 OS=Homo sapiens OX=9606 GN=ARPC5 PE=1 SV=3	ARPC5	151	16.32		Unspecific	30.841	29.2967	1.54432	2.91667
Q2NL82	TSR1_HUMAN	Pre-rRNA-processing protein TSR1 homolog OS=Homo sapiens OX=9606 GN=TSR1 PE=1 SV=1	TSR1	804	91.81		Unspecific	26.8359	25.2935	1.54245	2.9129
Q96ST2	IWS1_HUMAN	Protein IWS1 homolog OS=Homo sapiens OX=9606 GN=IWS1 PE=1 SV=2	IWS1	819	91.955		Unspecific	24.4981	22.9577	1.54048	2.90891
P12236	ADT3_HUMAN	ADP/ATP translocase 3 OS=Homo sapiens OX=9606 GN=SLC25A6 PE=1 SV=4	SLC25A6	298	32.866		Unspecific	26.7641	25.2277	1.53642	2.90074
Q9NR12	PDLI7_HUMAN	PDZ and LIM domain protein 7 OS=Homo sapiens OX=9606 GN=PDLIM7 PE=1 SV=1	PDLIM7	457	49.845		Unspecific	25.6227	24.0881	1.53456	2.89699
P23528	COF1_HUMAN	Cofilin-1 OS=Homo sapiens OX=9606 GN=CFL1 PE=1 SV=3	CFL1	166	18.502		Unspecific	31.5084	29.9762	1.53219	2.89226
Q9UDY2	ZO2_HUMAN	Tight junction protein ZO-2 OS=Homo sapiens OX=9606 GN=TJP2 PE=1 SV=2	TJP2	1190	133.958		Unspecific	27.1599	25.6296	1.53029	2.88843
O15260	SURF4_HUMAN	Surfeit locus protein 4 OS=Homo sapiens OX=9606 GN=SURF4 PE=1 SV=3	SURF4	269	30.394		Unspecific	25.3166	23.8002	1.51646	2.86089
P19474	RO52_HUMAN	E3 ubiquitin-protein ligase TRIM21 OS=Homo sapiens OX=9606 GN=TRIM21 PE=1 SV=1	TRIM21	475	54.17		Unspecific	27.3428	25.8268	1.51603	2.86002
P04406	G3P_HUMAN	Glyceraldehyde-3-phosphate dehydrogenase OS=Homo sapiens OX=9606 GN=GAPDH PE=1 SV=3	GAPDH	335	36.053	O14556	Unspecific	34.0321	32.5164	1.51568	2.85933
P30101	PDIA3_HUMAN	Protein disulfide-isomerase A3 OS=Homo sapiens OX=9606 GN=PDIA3 PE=1 SV=4	PDIA3	505	56.782		Unspecific	25.7002	24.1879	1.51233	2.8527
Q9ULE4	F184B_HUMAN	Protein FAM184B OS=Homo sapiens OX=9606 GN=FAM184B PE=2 SV=3	FAM184B	1060	121.044		Unspecific	29.957	28.4558	1.50123	2.83083
Q15366	PCBP2_HUMAN	Poly(rC)-binding protein 2 OS=Homo sapiens OX=9606 GN=PCBP2 PE=1 SV=1	PCBP2	365	38.58	P57721	Unspecific	27.9949	26.4961	1.49879	2.82605
P49023	PAXI_HUMAN	Paxillin OS=Homo sapiens OX=9606 GN=PXN PE=1 SV=3	PXN	591	64.505		Unspecific	25.7309	24.2484	1.48257	2.79447
Q8N3D4	EH1L1_HUMAN	EH domain-binding protein 1-like protein 1 OS=Homo sapiens OX=9606 GN=EHBP1L1 PE=1 SV=2	EHBP1L1	1523	161.854		Unspecific	23.8118	22.3407	1.47102	2.77218
Q9BPZ7	SIN1_HUMAN	Target of rapamycin complex 2 subunit MAPKAP1 OS=Homo sapiens OX=9606 GN=MAPKAP1 PE=1 SV=2	MAPKAP1	522	59.123		Unspecific	24.4341	22.9646	1.46945	2.76916
O00232	PSD12_HUMAN	26S proteasome non-ATPase regulatory subunit 12 OS=Homo sapiens OX=9606 GN=PSMD12 PE=1 SV=3	PSMD12	456	52.904		Unspecific	26.5749	25.1085	1.46646	2.76343
P09497	CLCB_HUMAN	Clathrin light chain B OS=Homo sapiens OX=9606 GN=CLTB PE=1 SV=1	CLTB	229	25.19		Unspecific	27.7021	26.2389	1.46328	2.75735
Q9P0J7	KCMF1_HUMAN	E3 ubiquitin-protein ligase KCMF1 OS=Homo sapiens OX=9606 GN=KCMF1 PE=1 SV=2	KCMF1	381	41.945		Unspecific	24.736	23.273	1.46305	2.75691
Q8IY17	PLPL6_HUMAN	Patatin-like phospholipase domain-containing protein 6 OS=Homo sapiens OX=9606 GN=PNPLA6 PE=1 SV=3	PNPLA6	1375	150.954		Unspecific	25.6544	24.1939	1.46046	2.75197
Q09028	RBBP4_HUMAN	Histone-binding protein RBBP4 OS=Homo sapiens OX=9606 GN=RBBP4 PE=1 SV=3	RBBP4	425	47.656		Unspecific	29.0833	27.6245	1.45882	2.74884
Q9NZM3	ITSN2_HUMAN	Intersectin-2 OS=Homo sapiens OX=9606 GN=ITSN2 PE=1 SV=3	ITSN2	1697	193.461		Unspecific	24.661	23.2029	1.45805	2.74737
P09661	RU2A_HUMAN	U2 small nuclear ribonucleoprotein A' OS=Homo sapiens OX=9606 GN=SNRPA1 PE=1 SV=2	SNRPA1	255	28.416		Unspecific	27.0909	25.6395	1.45148	2.73489
Q8WWY3	PRP31_HUMAN	U4/U6 small nuclear ribonucleoprotein Prp31 OS=Homo sapiens OX=9606 GN=PRPF31 PE=1 SV=2	PRPF31	499	55.456		Unspecific	27.8885	26.4389	1.44958	2.73128
Q6P2E9	EDC4_HUMAN	Enhancer of mRNA-decapping protein 4 OS=Homo sapiens OX=9606 GN=EDC4 PE=1 SV=1	EDC4	1401	151.661		Unspecific	26.7057	25.2609	1.44479	2.72223
P52907	CAZA1_HUMAN	F-actin-capping protein subunit alpha-1 OS=Homo sapiens OX=9606 GN=CAPZA1 PE=1 SV=3	CAPZA1	286	32.923		Unspecific	29.626	28.1817	1.44428	2.72128
Q9H4A6	GOLP3_HUMAN	Golgi phosphoprotein 3 OS=Homo sapiens OX=9606 GN=GOLPH3 PE=1 SV=1	GOLPH3	298	33.811		Unspecific	24.8424	23.4099	1.4325	2.69915
O00458	IFRD1_HUMAN	Interferon-related developmental regulator 1 OS=Homo sapiens OX=9606 GN=IFRD1 PE=1 SV=4	IFRD1	451	50.269		Unspecific	23.4857	22.0652	1.42044	2.67666
Q13492	PICAL_HUMAN	Phosphatidylinositol-binding clathrin assembly protein OS=Homo sapiens OX=9606 GN=PICALM PE=1 SV=2	PICALM	652	70.755	O60641	Unspecific	28.5772	27.1577	1.41954	2.67499
Q16555	DPYL2_HUMAN	Dihydropyrimidinase-related protein 2 OS=Homo sapiens OX=9606 GN=DPYSL2 PE=1 SV=1	DPYSL2	572	62.294	Q14195;Q14194	Unspecific	29.3608	27.9431	1.41772	2.67163
P05386	RLA1_HUMAN	60S acidic ribosomal protein P1 OS=Homo sapiens OX=9606 GN=RPLP1 PE=1 SV=1	RPLP1	114	11.514		Unspecific	28.8587	27.4466	1.41206	2.66116
P31949	S10AB_HUMAN	Protein S100-A11 OS=Homo sapiens OX=9606 GN=S100A11 PE=1 SV=2	S100A11	105	11.74		Unspecific	31.2132	29.8027	1.41045	2.6582
P61160	ARP2_HUMAN	Actin-related protein 2 OS=Homo sapiens OX=9606 GN=ACTR2 PE=1 SV=1	ACTR2	394	44.761		Unspecific	32.084	30.6863	1.39769	2.6348
O75643	U520_HUMAN	U5 small nuclear ribonucleoprotein 200 kDa helicase OS=Homo sapiens OX=9606 GN=SNRNP200 PE=1 SV=2	SNRNP200	2136	244.508		Unspecific	26.3786	24.9822	1.39637	2.63238
P54577	SYYC_HUMAN	Tyrosine--tRNA ligase, cytoplasmic OS=Homo sapiens OX=9606 GN=YARS1 PE=1 SV=4	YARS1	528	59.143		Unspecific	25.9383	24.5456	1.39268	2.62567
O15042	SR140_HUMAN	U2 snRNP-associated SURP motif-containing protein OS=Homo sapiens OX=9606 GN=U2SURP PE=1 SV=2	U2SURP	1029	118.292		Unspecific	25.1007	23.7174	1.38326	2.60857
Q9Y5S9	RBM8A_HUMAN	RNA-binding protein 8A OS=Homo sapiens OX=9606 GN=RBM8A PE=1 SV=1	RBM8A	174	19.889		Unspecific	25.7194	24.3376	1.38176	2.60587
P40227	TCPZ_HUMAN	T-complex protein 1 subunit zeta OS=Homo sapiens OX=9606 GN=CCT6A PE=1 SV=3	CCT6A	531	58.024		Unspecific	27.8061	26.4255	1.3806	2.60377
Q9C005	DPY30_HUMAN	Protein dpy-30 homolog OS=Homo sapiens OX=9606 GN=DPY30 PE=1 SV=1	DPY30	99	11.25		Unspecific	23.4167	22.0383	1.37849	2.59995
P05976	MYL1_HUMAN	Myosin light chain 1/3, skeletal muscle isoform OS=Homo sapiens OX=9606 GN=MYL1 PE=1 SV=3	MYL1	194	21.145	P08590	Unspecific	33.3346	31.9561	1.37846	2.59991
O00148	DX39A_HUMAN	ATP-dependent RNA helicase DDX39A OS=Homo sapiens OX=9606 GN=DDX39A PE=1 SV=2	DDX39A	427	49.13	Q13838	Unspecific	26.5411	25.1632	1.37789	2.59887
P62136	PP1A_HUMAN	Serine/threonine-protein phosphatase PP1-alpha catalytic subunit OS=Homo sapiens OX=9606 GN=PPP1CA PE=1 SV=1	PPP1CA	330	37.512	P36873	Unspecific	30.1664	28.798	1.36834	2.58174
P62140	PP1B_HUMAN	Serine/threonine-protein phosphatase PP1-beta catalytic subunit OS=Homo sapiens OX=9606 GN=PPP1CB PE=1 SV=3	PPP1CB	327	37.187		Unspecific	27.6251	26.2686	1.35644	2.56052
Q96FS4	SIPA1_HUMAN	Signal-induced proliferation-associated protein 1 OS=Homo sapiens OX=9606 GN=SIPA1 PE=1 SV=1	SIPA1	1042	112.149		Unspecific	27.5097	26.157	1.35268	2.55386
O75909	CCNK_HUMAN	Cyclin-K OS=Homo sapiens OX=9606 GN=CCNK PE=1 SV=2	CCNK	580	64.24		Unspecific	27.975	26.6298	1.34519	2.54064
Q9Y281	COF2_HUMAN	Cofilin-2 OS=Homo sapiens OX=9606 GN=CFL2 PE=1 SV=1	CFL2	166	18.737		Unspecific	29.8289	28.4871	1.34184	2.53474
O15143	ARC1B_HUMAN	Actin-related protein 2/3 complex subunit 1B OS=Homo sapiens OX=9606 GN=ARPC1B PE=1 SV=3	ARPC1B	372	40.95	Q92747	Unspecific	31.3355	29.9943	1.3412	2.53361
Q9H8V3	ECT2_HUMAN	Protein ECT2 OS=Homo sapiens OX=9606 GN=ECT2 PE=1 SV=4	ECT2	914	103.505		Unspecific	24.8682	23.5355	1.33264	2.51863
O14980	XPO1_HUMAN	Exportin-1 OS=Homo sapiens OX=9606 GN=XPO1 PE=1 SV=1	XPO1	1071	123.386		Unspecific	25.918	24.5896	1.32839	2.51123
P05091	ALDH2_HUMAN	Aldehyde dehydrogenase, mitochondrial OS=Homo sapiens OX=9606 GN=ALDH2 PE=1 SV=2	ALDH2	517	56.381		Unspecific	27.1861	25.8582	1.32792	2.5104
O94915	FRYL_HUMAN	Protein furry homolog-like OS=Homo sapiens OX=9606 GN=FRYL PE=1 SV=2	FRYL	3013	339.598		Unspecific	23.8361	22.5154	1.32072	2.49792
Q5VT25	MRCKA_HUMAN	Serine/threonine-protein kinase MRCK alpha OS=Homo sapiens OX=9606 GN=CDC42BPA PE=1 SV=1	CDC42BPA	1732	197.307		Unspecific	24.2252	22.9169	1.30831	2.47651
P06753	TPM3_HUMAN	Tropomyosin alpha-3 chain OS=Homo sapiens OX=9606 GN=TPM3 PE=1 SV=2	TPM3	285	32.95		Unspecific	36.2478	34.947	1.30077	2.4636
Q16401	PSMD5_HUMAN	26S proteasome non-ATPase regulatory subunit 5 OS=Homo sapiens OX=9606 GN=PSMD5 PE=1 SV=3	PSMD5	504	56.196		Unspecific	22.8884	21.5934	1.29497	2.45371
P42766	RL35_HUMAN	60S ribosomal protein L35 OS=Homo sapiens OX=9606 GN=RPL35 PE=1 SV=2	RPL35	123	14.551		Unspecific	33.1991	31.9145	1.28466	2.43625
P31946	1433B_HUMAN	14-3-3 protein beta/alpha OS=Homo sapiens OX=9606 GN=YWHAB PE=1 SV=3	YWHAB	246	28.082		Unspecific	27.3739	26.1132	1.26076	2.39623
Q01970	PLCB3_HUMAN	1-phosphatidylinositol 4,5-bisphosphate phosphodiesterase beta-3 OS=Homo sapiens OX=9606 GN=PLCB3 PE=1 SV=2	PLCB3	1234	138.799		Unspecific	24.3686	23.1199	1.24874	2.37633
P14649	MYL6B_HUMAN	Myosin light chain 6B OS=Homo sapiens OX=9606 GN=MYL6B PE=1 SV=1	MYL6B	208	22.764		Unspecific	30.6468	29.4081	1.23875	2.35994
O94761	RECQ4_HUMAN	ATP-dependent DNA helicase Q4 OS=Homo sapiens OX=9606 GN=RECQL4 PE=1 SV=2	RECQL4	1208	133.067		Unspecific	25.478	24.2505	1.22751	2.34162
P60903	S10AA_HUMAN	Protein S100-A10 OS=Homo sapiens OX=9606 GN=S100A10 PE=1 SV=2	S100A10	97	11.203		Unspecific	28.3683	27.1435	1.22486	2.33734
P17858	PFKAL_HUMAN	ATP-dependent 6-phosphofructokinase, liver type OS=Homo sapiens OX=9606 GN=PFKL PE=1 SV=6	PFKL	780	85.018		Unspecific	26.8945	25.6696	1.22483	2.33728
Q9UPT8	ZC3H4_HUMAN	Zinc finger CCCH domain-containing protein 4 OS=Homo sapiens OX=9606 GN=ZC3H4 PE=1 SV=3	ZC3H4	1303	140.257		Unspecific	26.4592	25.2344	1.22476	2.33716
P13674	P4HA1_HUMAN	Prolyl 4-hydroxylase subunit alpha-1 OS=Homo sapiens OX=9606 GN=P4HA1 PE=1 SV=2	P4HA1	534	61.049		Unspecific	24.7246	23.5026	1.22199	2.33269
O00411	RPOM_HUMAN	DNA-directed RNA polymerase, mitochondrial OS=Homo sapiens OX=9606 GN=POLRMT PE=1 SV=2	POLRMT	1230	138.62		Unspecific	24.3213	23.1044	1.21691	2.32449
Q96IZ0	PAWR_HUMAN	PRKC apoptosis WT1 regulator protein OS=Homo sapiens OX=9606 GN=PAWR PE=1 SV=1	PAWR	340	36.568		Unspecific	26.2639	25.0485	1.21542	2.32209
P43686	PRS6B_HUMAN	26S proteasome regulatory subunit 6B OS=Homo sapiens OX=9606 GN=PSMC4 PE=1 SV=2	PSMC4	418	47.366		Unspecific	27.7945	26.5796	1.21491	2.32127
Q6UXN9	WDR82_HUMAN	WD repeat-containing protein 82 OS=Homo sapiens OX=9606 GN=WDR82 PE=1 SV=1	WDR82	313	35.079		Unspecific	26.5678	25.3602	1.20755	2.30946
Q15369	ELOC_HUMAN	Elongin-C OS=Homo sapiens OX=9606 GN=ELOC PE=1 SV=1	ELOC	112	12.473		Unspecific	27.0291	25.8229	1.20613	2.30719
P51571	SSRD_HUMAN	Translocon-associated protein subunit delta OS=Homo sapiens OX=9606 GN=SSR4 PE=1 SV=1	SSR4	173	18.999		Unspecific	25.501	24.313	1.18801	2.27838
O14974	MYPT1_HUMAN	Protein phosphatase 1 regulatory subunit 12A OS=Homo sapiens OX=9606 GN=PPP1R12A PE=1 SV=1	PPP1R12A	1030	115.281		Unspecific	30.6801	29.5018	1.17826	2.26303
Q9NZM5	NOP53_HUMAN	Ribosome biogenesis protein NOP53 OS=Homo sapiens OX=9606 GN=NOP53 PE=1 SV=2	NOP53	478	54.389		Unspecific	25.7095	24.5323	1.17723	2.26142
P01116	RASK_HUMAN	GTPase KRas OS=Homo sapiens OX=9606 GN=KRAS PE=1 SV=1	KRAS	189	21.656	P01111;P01112	Unspecific	26.6364	25.4632	1.17324	2.25518
Q9UQB8	BAIP2_HUMAN	Brain-specific angiogenesis inhibitor 1-associated protein 2 OS=Homo sapiens OX=9606 GN=BAIAP2 PE=1 SV=1	BAIAP2	552	60.868		Unspecific	28.8436	27.6724	1.17129	2.25213
Q12792	TWF1_HUMAN	Twinfilin-1 OS=Homo sapiens OX=9606 GN=TWF1 PE=1 SV=3	TWF1	350	40.283		Unspecific	27.2587	26.0878	1.17091	2.25154
Q96FN4	CPNE2_HUMAN	Copine-2 OS=Homo sapiens OX=9606 GN=CPNE2 PE=1 SV=3	CPNE2	548	61.19		Unspecific	25.906	24.7381	1.16786	2.24678
P35749	MYH11_HUMAN	Myosin-11 OS=Homo sapiens OX=9606 GN=MYH11 PE=1 SV=3	MYH11	1972	227.339		Unspecific	34.7433	33.5825	1.16079	2.23579
Q6P2Q9	PRP8_HUMAN	Pre-mRNA-processing-splicing factor 8 OS=Homo sapiens OX=9606 GN=PRPF8 PE=1 SV=2	PRPF8	2335	273.6		Unspecific	27.7374	26.5812	1.15619	2.22869
O14983	AT2A1_HUMAN	Sarcoplasmic/endoplasmic reticulum calcium ATPase 1 OS=Homo sapiens OX=9606 GN=ATP2A1 PE=1 SV=1	ATP2A1	1001	110.252	P16615	Unspecific	24.5062	23.3529	1.1533	2.22421
Q96ST3	SIN3A_HUMAN	Paired amphipathic helix protein Sin3a OS=Homo sapiens OX=9606 GN=SIN3A PE=1 SV=2	SIN3A	1273	145.175		Unspecific	23.1517	21.9993	1.15244	2.22289
P12004	PCNA_HUMAN	Proliferating cell nuclear antigen OS=Homo sapiens OX=9606 GN=PCNA PE=1 SV=1	PCNA	261	28.769		Unspecific	28.4908	27.3383	1.15243	2.22288
Q86VS8	HOOK3_HUMAN	Protein Hook homolog 3 OS=Homo sapiens OX=9606 GN=HOOK3 PE=1 SV=2	HOOK3	718	83.126		Unspecific	24.1308	22.9822	1.14862	2.21702
Q969G6	RIFK_HUMAN	Riboflavin kinase OS=Homo sapiens OX=9606 GN=RFK PE=1 SV=2	RFK	155	17.623		Unspecific	24.26	23.1167	1.14337	2.20896
Q13557	KCC2D_HUMAN	Calcium/calmodulin-dependent protein kinase type II subunit delta OS=Homo sapiens OX=9606 GN=CAMK2D PE=1 SV=3	CAMK2D	499	56.369		Unspecific	27.2364	26.0947	1.1417	2.20641
O60524	NEMF_HUMAN	Ribosome quality control complex subunit NEMF OS=Homo sapiens OX=9606 GN=NEMF PE=1 SV=4	NEMF	1076	122.954		Unspecific	25.8809	24.744	1.13688	2.19905
P63151	2ABA_HUMAN	Serine/threonine-protein phosphatase 2A 55 kDa regulatory subunit B alpha isoform OS=Homo sapiens OX=9606 GN=PPP2R2A PE=1 SV=1	PPP2R2A	447	51.692	Q66LE6;Q00005	Unspecific	29.1063	27.9774	1.12894	2.18697
P28482	MK01_HUMAN	Mitogen-activated protein kinase 1 OS=Homo sapiens OX=9606 GN=MAPK1 PE=1 SV=3	MAPK1	360	41.39	P27361;P31152;Q16659	Unspecific	27.4008	26.2771	1.1237	2.17905
Q96CS2	HAUS1_HUMAN	HAUS augmin-like complex subunit 1 OS=Homo sapiens OX=9606 GN=HAUS1 PE=1 SV=1	HAUS1	278	31.863		Unspecific	23.6494	22.5261	1.12326	2.17838
Q10567	AP1B1_HUMAN	AP-1 complex subunit beta-1 OS=Homo sapiens OX=9606 GN=AP1B1 PE=1 SV=3	AP1B1	949	104.607		Unspecific	24.3616	23.2399	1.12171	2.17605
P30153	2AAA_HUMAN	Serine/threonine-protein phosphatase 2A 65 kDa regulatory subunit A alpha isoform OS=Homo sapiens OX=9606 GN=PPP2R1A PE=1 SV=4	PPP2R1A	589	65.309	P30154	Unspecific	29.1222	28.0025	1.11971	2.17304
Q9H2D6	TARA_HUMAN	TRIO and F-actin-binding protein OS=Homo sapiens OX=9606 GN=TRIOBP PE=1 SV=3	TRIOBP	2365	261.376		Unspecific	26.8662	25.7554	1.11078	2.15963
O75940	SPF30_HUMAN	Survival of motor neuron-related-splicing factor 30 OS=Homo sapiens OX=9606 GN=SMNDC1 PE=1 SV=1	SMNDC1	238	26.711		Unspecific	27.8931	26.7837	1.10944	2.15762
Q15233	NONO_HUMAN	Non-POU domain-containing octamer-binding protein OS=Homo sapiens OX=9606 GN=NONO PE=1 SV=4	NONO	471	54.232		Unspecific	27.0373	25.9287	1.10854	2.15628
Q8TDD1	DDX54_HUMAN	ATP-dependent RNA helicase DDX54 OS=Homo sapiens OX=9606 GN=DDX54 PE=1 SV=2	DDX54	881	98.595		Unspecific	23.6109	22.5039	1.10698	2.15394
Q12965	MYO1E_HUMAN	Unconventional myosin-Ie OS=Homo sapiens OX=9606 GN=MYO1E PE=1 SV=2	MYO1E	1108	127.062	O00160	Unspecific	34.1697	33.0682	1.10145	2.1457
Q9P2J5	SYLC_HUMAN	Leucine--tRNA ligase, cytoplasmic OS=Homo sapiens OX=9606 GN=LARS1 PE=1 SV=2	LARS1	1176	134.466		Unspecific	25.7695	24.6684	1.10112	2.14521
Q15417	CNN3_HUMAN	Calponin-3 OS=Homo sapiens OX=9606 GN=CNN3 PE=1 SV=1	CNN3	329	36.414		Unspecific	27.0603	25.9619	1.09841	2.14119
P09493	TPM1_HUMAN	Tropomyosin alpha-1 chain OS=Homo sapiens OX=9606 GN=TPM1 PE=1 SV=2	TPM1	284	32.709		Unspecific	36.5139	35.42	1.09389	2.13449
Q6WCQ1	MPRIP_HUMAN	Myosin phosphatase Rho-interacting protein OS=Homo sapiens OX=9606 GN=MPRIP PE=1 SV=3	MPRIP	1025	116.533		Unspecific	32.3868	31.2971	1.08969	2.12829
Q9BRZ2	TRI56_HUMAN	E3 ubiquitin-protein ligase TRIM56 OS=Homo sapiens OX=9606 GN=TRIM56 PE=1 SV=3	TRIM56	755	81.488		Unspecific	27.0691	25.9811	1.08794	2.1257
P0DMP2	SRG2B_HUMAN	SLIT-ROBO Rho GTPase-activating protein 2B OS=Homo sapiens OX=9606 GN=SRGAP2B PE=3 SV=1	SRGAP2B	458	53.406	P0DJJ0;O75044;Q7Z6B7	Unspecific	25.0797	24.0051	1.07456	2.10608
P09496	CLCA_HUMAN	Clathrin light chain A OS=Homo sapiens OX=9606 GN=CLTA PE=1 SV=1	CLTA	248	27.077		Unspecific	31.9275	30.8541	1.0734	2.10438
O94992	HEXI1_HUMAN	Protein HEXIM1 OS=Homo sapiens OX=9606 GN=HEXIM1 PE=1 SV=1	HEXIM1	359	40.623	Q96MH2	Unspecific	29.0522	27.9792	1.07298	2.10378
Q9UEY8	ADDG_HUMAN	Gamma-adducin OS=Homo sapiens OX=9606 GN=ADD3 PE=1 SV=1	ADD3	706	79.155		Unspecific	26.997	25.9253	1.07172	2.10194
P09382	LEG1_HUMAN	Galectin-1 OS=Homo sapiens OX=9606 GN=LGALS1 PE=1 SV=2	LGALS1	135	14.716		Unspecific	28.6593	27.5917	1.06761	2.09596
O76003	GLRX3_HUMAN	Glutaredoxin-3 OS=Homo sapiens OX=9606 GN=GLRX3 PE=1 SV=2	GLRX3	335	37.432		Unspecific	26.4775	25.4171	1.06038	2.08548
Q14156	EFR3A_HUMAN	Protein EFR3 homolog A OS=Homo sapiens OX=9606 GN=EFR3A PE=1 SV=2	EFR3A	821	92.924		Unspecific	24.4979	23.4409	1.05701	2.08062
Q96D71	REPS1_HUMAN	RalBP1-associated Eps domain-containing protein 1 OS=Homo sapiens OX=9606 GN=REPS1 PE=1 SV=3	REPS1	796	86.662	Q8NFH8	Unspecific	27.5876	26.5323	1.05531	2.07816
Q9P1F3	ABRAL_HUMAN	Costars family protein ABRACL OS=Homo sapiens OX=9606 GN=ABRACL PE=1 SV=1	ABRACL	81	9.057		Unspecific	23.8097	22.7643	1.04545	2.06401
Q8WXH6	RB40A_HUMAN	Ras-related protein Rab-40A OS=Homo sapiens OX=9606 GN=RAB40A PE=2 SV=2	RAB40A	277	31.076		Unspecific	26.3976	25.3528	1.04482	2.0631
P35052	GPC1_HUMAN	Glypican-1 OS=Homo sapiens OX=9606 GN=GPC1 PE=1 SV=2	GPC1	558	61.68		Unspecific	27.5611	26.5263	1.03479	2.04881
Q8WVV9	HNRLL_HUMAN	Heterogeneous nuclear ribonucleoprotein L-like OS=Homo sapiens OX=9606 GN=HNRNPLL PE=1 SV=1	HNRNPLL	542	60.083		Unspecific	28.53	27.4956	1.03443	2.0483
Q9UH99	SUN2_HUMAN	SUN domain-containing protein 2 OS=Homo sapiens OX=9606 GN=SUN2 PE=1 SV=3	SUN2	717	80.311		Unspecific	25.016	23.9848	1.03125	2.04379
Q03001	DYST_HUMAN	Dystonin OS=Homo sapiens OX=9606 GN=DST PE=1 SV=4	DST	7570	860.662	O94854	Unspecific	28.2852	27.2566	1.02864	2.0401
P17812	PYRG1_HUMAN	CTP synthase 1 OS=Homo sapiens OX=9606 GN=CTPS1 PE=1 SV=2	CTPS1	591	66.69	Q9NRF8	Unspecific	25.5815	24.5588	1.02265	2.03164
P62753	RS6_HUMAN	40S ribosomal protein S6 OS=Homo sapiens OX=9606 GN=RPS6 PE=1 SV=1	RPS6	249	28.681		Unspecific	32.9286	31.921	1.00763	2.0106
P38646	GRP75_HUMAN	Stress-70 protein, mitochondrial OS=Homo sapiens OX=9606 GN=HSPA9 PE=1 SV=2	HSPA9	679	73.681		Unspecific	31.4259	30.4185	1.00737	2.01024
Q15287	RNPS1_HUMAN	RNA-binding protein with serine-rich domain 1 OS=Homo sapiens OX=9606 GN=RNPS1 PE=1 SV=1	RNPS1	305	34.208		Unspecific	25.7183	24.7215	0.996763	1.99552
Q9ULV4	COR1C_HUMAN	Coronin-1C OS=Homo sapiens OX=9606 GN=CORO1C PE=1 SV=1	CORO1C	474	53.249	Q6QEF8	Unspecific	32.626	31.6305	0.995458	1.99371
Q6N069	NAA16_HUMAN	N-alpha-acetyltransferase 16, NatA auxiliary subunit OS=Homo sapiens OX=9606 GN=NAA16 PE=1 SV=2	NAA16	864	101.462		Unspecific	23.2677	22.2729	0.994838	1.99286
Q9NVI7	ATD3A_HUMAN	ATPase family AAA domain-containing protein 3A OS=Homo sapiens OX=9606 GN=ATAD3A PE=1 SV=2	ATAD3A	634	71.369	Q5T2N8;Q5T9A4	Unspecific	27.7712	26.7772	0.994029	1.99174
O00488	ZN593_HUMAN	Zinc finger protein 593 OS=Homo sapiens OX=9606 GN=ZNF593 PE=1 SV=2	ZNF593	134	15.199		Unspecific	29.2965	28.3042	0.992341	1.98941
Q96PY5	FMNL2_HUMAN	Formin-like protein 2 OS=Homo sapiens OX=9606 GN=FMNL2 PE=1 SV=3	FMNL2	1086	123.321		Unspecific	26.2805	25.2915	0.98891	1.98468
Q9UQE7	SMC3_HUMAN	Structural maintenance of chromosomes protein 3 OS=Homo sapiens OX=9606 GN=SMC3 PE=1 SV=2	SMC3	1217	141.542		Unspecific	23.0633	22.0744	0.98885	1.9846
Q9BUF5	TBB6_HUMAN	Tubulin beta-6 chain OS=Homo sapiens OX=9606 GN=TUBB6 PE=1 SV=1	TUBB6	446	49.857		Unspecific	31.1574	30.1722	0.985138	1.9795
P61163	ACTZ_HUMAN	Alpha-centractin OS=Homo sapiens OX=9606 GN=ACTR1A PE=1 SV=1	ACTR1A	376	42.614	P42025	Unspecific	26.9768	25.9958	0.981075	1.97394
P17931	LEG3_HUMAN	Galectin-3 OS=Homo sapiens OX=9606 GN=LGALS3 PE=1 SV=5	LGALS3	250	26.152		Unspecific	26.2839	25.3086	0.975385	1.96617
O00231	PSD11_HUMAN	26S proteasome non-ATPase regulatory subunit 11 OS=Homo sapiens OX=9606 GN=PSMD11 PE=1 SV=3	PSMD11	422	47.464		Unspecific	26.2457	25.2706	0.975104	1.96578
P47755	CAZA2_HUMAN	F-actin-capping protein subunit alpha-2 OS=Homo sapiens OX=9606 GN=CAPZA2 PE=1 SV=3	CAPZA2	286	32.949		Unspecific	31.1452	30.1706	0.974649	1.96516
Q9P0K7	RAI14_HUMAN	Ankycorbin OS=Homo sapiens OX=9606 GN=RAI14 PE=1 SV=2	RAI14	980	110.041	Q9C0D0	Unspecific	30.4094	29.4382	0.971234	1.96052
P0C0L4	CO4A_HUMAN	Complement C4-A OS=Homo sapiens OX=9606 GN=C4A PE=1 SV=2	C4A	1744	192.785	P0C0L5	Unspecific	27.3495	26.3787	0.970854	1.96
P06396	GELS_HUMAN	Gelsolin OS=Homo sapiens OX=9606 GN=GSN PE=1 SV=1	GSN	782	85.698		Unspecific	32.8308	31.8607	0.970058	1.95892
P38606	VATA_HUMAN	V-type proton ATPase catalytic subunit A OS=Homo sapiens OX=9606 GN=ATP6V1A PE=1 SV=2	ATP6V1A	617	68.304		Unspecific	23.6671	22.7052	0.961927	1.94791
P55209	NP1L1_HUMAN	Nucleosome assembly protein 1-like 1 OS=Homo sapiens OX=9606 GN=NAP1L1 PE=1 SV=1	NAP1L1	391	45.374		Unspecific	33.2239	32.2622	0.961713	1.94762
Q9NYL9	TMOD3_HUMAN	Tropomodulin-3 OS=Homo sapiens OX=9606 GN=TMOD3 PE=1 SV=1	TMOD3	352	39.595		Unspecific	34.2165	33.2583	0.958258	1.94296
P27708	PYR1_HUMAN	CAD protein OS=Homo sapiens OX=9606 GN=CAD PE=1 SV=3	CAD	2225	242.984		Unspecific	27.4584	26.5028	0.955645	1.93945
Q15397	PUM3_HUMAN	Pumilio homolog 3 OS=Homo sapiens OX=9606 GN=PUM3 PE=1 SV=3	PUM3	648	73.584		Unspecific	26.3344	25.3879	0.946411	1.92707
P63241	IF5A1_HUMAN	Eukaryotic translation initiation factor 5A-1 OS=Homo sapiens OX=9606 GN=EIF5A PE=1 SV=2	EIF5A	154	16.832	Q9GZV4;Q6IS14	Unspecific	30.2751	29.3293	0.945801	1.92626
O00299	CLIC1_HUMAN	Chloride intracellular channel protein 1 OS=Homo sapiens OX=9606 GN=CLIC1 PE=1 SV=4	CLIC1	241	26.923		Unspecific	27.0534	26.1081	0.945282	1.92557
Q96PU5	NED4L_HUMAN	E3 ubiquitin-protein ligase NEDD4-like OS=Homo sapiens OX=9606 GN=NEDD4L PE=1 SV=2	NEDD4L	975	111.932		Unspecific	26.5812	25.6374	0.943748	1.92352
P78371	TCPB_HUMAN	T-complex protein 1 subunit beta OS=Homo sapiens OX=9606 GN=CCT2 PE=1 SV=4	CCT2	535	57.488		Unspecific	27.9801	27.0406	0.93944	1.91778
Q13614	MTMR2_HUMAN	Myotubularin-related protein 2 OS=Homo sapiens OX=9606 GN=MTMR2 PE=1 SV=4	MTMR2	643	73.381		Unspecific	25.2266	24.2906	0.935996	1.91321
P62937	PPIA_HUMAN	Peptidyl-prolyl cis-trans isomerase A OS=Homo sapiens OX=9606 GN=PPIA PE=1 SV=2	PPIA	165	18.012	P0DN26;A0A0B4J2A2;A0A075B767;A0A075B759;Q9Y536;F5H284	Unspecific	28.3054	27.3723	0.933163	1.90946
Q15084	PDIA6_HUMAN	Protein disulfide-isomerase A6 OS=Homo sapiens OX=9606 GN=PDIA6 PE=1 SV=1	PDIA6	440	48.121		Unspecific	28.8439	27.9241	0.919779	1.89183
Q9NV06	DCA13_HUMAN	DDB1- and CUL4-associated factor 13 OS=Homo sapiens OX=9606 GN=DCAF13 PE=1 SV=2	DCAF13	445	51.402		Unspecific	25.5674	24.648	0.919341	1.89125
O95373	IPO7_HUMAN	Importin-7 OS=Homo sapiens OX=9606 GN=IPO7 PE=1 SV=1	IPO7	1038	119.517		Unspecific	29.8672	28.9483	0.918882	1.89065
O75369	FLNB_HUMAN	Filamin-B OS=Homo sapiens OX=9606 GN=FLNB PE=1 SV=2	FLNB	2602	278.164		Unspecific	29.5759	28.6604	0.915468	1.88618
Q9UHR5	S30BP_HUMAN	SAP30-binding protein OS=Homo sapiens OX=9606 GN=SAP30BP PE=1 SV=1	SAP30BP	308	33.87		Unspecific	25.0611	24.1535	0.907617	1.87594
P61158	ARP3_HUMAN	Actin-related protein 3 OS=Homo sapiens OX=9606 GN=ACTR3 PE=1 SV=3	ACTR3	418	47.371	Q9P1U1;Q9C0K3	Unspecific	33.187	32.2814	0.905595	1.87332
Q12906	ILF3_HUMAN	Interleukin enhancer-binding factor 3 OS=Homo sapiens OX=9606 GN=ILF3 PE=1 SV=3	ILF3	894	95.338	Q96SI9	Unspecific	28.8459	27.9409	0.90503	1.87258
P26447	S10A4_HUMAN	Protein S100-A4 OS=Homo sapiens OX=9606 GN=S100A4 PE=1 SV=1	S100A4	101	11.729		Unspecific	34.6651	33.7602	0.904913	1.87243
P47756	CAPZB_HUMAN	F-actin-capping protein subunit beta OS=Homo sapiens OX=9606 GN=CAPZB PE=1 SV=5	CAPZB	272	30.629		Unspecific	31.4647	30.5602	0.904507	1.87191
P11142	HSP7C_HUMAN	Heat shock cognate 71 kDa protein OS=Homo sapiens OX=9606 GN=HSPA8 PE=1 SV=1	HSPA8	646	70.898	P54652;P34931;P0DMV9;P0DMV8	Unspecific	33.7419	32.838	0.903912	1.87113
Q9Y3B9	RRP15_HUMAN	RRP15-like protein OS=Homo sapiens OX=9606 GN=RRP15 PE=1 SV=2	RRP15	282	31.484		Unspecific	26.3317	25.4279	0.903794	1.87098
P61204	ARF3_HUMAN	ADP-ribosylation factor 3 OS=Homo sapiens OX=9606 GN=ARF3 PE=1 SV=2	ARF3	181	20.601	P84077;P84085	Unspecific	28.9108	28.0084	0.902356	1.86912
P35580	MYH10_HUMAN	Myosin-10 OS=Homo sapiens OX=9606 GN=MYH10 PE=1 SV=3	MYH10	1976	228.999		Unspecific	38.9366	38.0344	0.902206	1.86892
Q08211	DHX9_HUMAN	ATP-dependent RNA helicase A OS=Homo sapiens OX=9606 GN=DHX9 PE=1 SV=4	DHX9	1270	140.958		Unspecific	29.4586	28.557	0.901594	1.86813
P49411	EFTU_HUMAN	Elongation factor Tu, mitochondrial OS=Homo sapiens OX=9606 GN=TUFM PE=1 SV=3	TUFM	455	49.875		Unspecific	25.8805	24.9888	0.891651	1.8553
Q96JB3	HIC2_HUMAN	Hypermethylated in cancer 2 protein OS=Homo sapiens OX=9606 GN=HIC2 PE=1 SV=2	HIC2	615	66.156		Unspecific	31.8391	30.9493	0.889854	1.85299
Q13148	TADBP_HUMAN	TAR DNA-binding protein 43 OS=Homo sapiens OX=9606 GN=TARDBP PE=1 SV=1	TARDBP	414	44.74		Unspecific	28.0782	27.1932	0.884969	1.84673
P55884	EIF3B_HUMAN	Eukaryotic translation initiation factor 3 subunit B OS=Homo sapiens OX=9606 GN=EIF3B PE=1 SV=3	EIF3B	814	92.482		Unspecific	25.0258	24.1491	0.876737	1.83622
A0A0J9YX35	HV64D_HUMAN	Immunoglobulin heavy variable 3-64D OS=Homo sapiens OX=9606 GN=IGHV3-64D PE=3 SV=1	IGHV3-64D	117	12.823		Unspecific	28.8797	28.0054	0.874284	1.8331
P07437	TBB5_HUMAN	Tubulin beta chain OS=Homo sapiens OX=9606 GN=TUBB PE=1 SV=2	TUBB	444	49.671	A6NNZ2;CON__ENSEMBL:ENSBTAP00000025008;Q9H4B7	Unspecific	32.3834	31.5123	0.871125	1.82909
P98082	DAB2_HUMAN	Disabled homolog 2 OS=Homo sapiens OX=9606 GN=DAB2 PE=1 SV=3	DAB2	770	82.448		Unspecific	29.9441	29.0743	0.869714	1.8273
Q9Y3F4	STRAP_HUMAN	Serine-threonine kinase receptor-associated protein OS=Homo sapiens OX=9606 GN=STRAP PE=1 SV=1	STRAP	350	38.438		Unspecific	26.7778	25.9091	0.868734	1.82606
P33176	KINH_HUMAN	Kinesin-1 heavy chain OS=Homo sapiens OX=9606 GN=KIF5B PE=1 SV=1	KIF5B	963	109.685		Unspecific	25.9623	25.0945	0.867754	1.82482
Q16658	FSCN1_HUMAN	Fascin OS=Homo sapiens OX=9606 GN=FSCN1 PE=1 SV=3	FSCN1	493	54.53		Unspecific	24.1478	23.286	0.86177	1.81727
P08758	ANXA5_HUMAN	Annexin A5 OS=Homo sapiens OX=9606 GN=ANXA5 PE=1 SV=2	ANXA5	320	35.937		Unspecific	25.3822	24.5207	0.861486	1.81691
P15311	EZRI_HUMAN	Ezrin OS=Homo sapiens OX=9606 GN=EZR PE=1 SV=4	EZR	586	69.413	P26038;P35241	Unspecific	28.8639	28.0053	0.858537	1.8132
O00159	MYO1C_HUMAN	Unconventional myosin-Ic OS=Homo sapiens OX=9606 GN=MYO1C PE=1 SV=4	MYO1C	1063	121.682		Unspecific	35.5222	34.6667	0.855513	1.8094
P0DP25	CALM3_HUMAN	Calmodulin-3 OS=Homo sapiens OX=9606 GN=CALM3 PE=1 SV=1	CALM3	149	16.838	P0DP24;P0DP23;P27482;P02585	Unspecific	34.0095	33.1548	0.854698	1.80838
P62314	SMD1_HUMAN	Small nuclear ribonucleoprotein Sm D1 OS=Homo sapiens OX=9606 GN=SNRPD1 PE=1 SV=1	SNRPD1	119	13.282		Unspecific	28.4715	27.6192	0.852352	1.80544
P21333	FLNA_HUMAN	Filamin-A OS=Homo sapiens OX=9606 GN=FLNA PE=1 SV=4	FLNA	2647	280.739		Unspecific	31.8061	30.9544	0.851667	1.80458
Q16643	DREB_HUMAN	Drebrin OS=Homo sapiens OX=9606 GN=DBN1 PE=1 SV=4	DBN1	649	71.429		Unspecific	33.6293	32.7782	0.851101	1.80388
Q14974	IMB1_HUMAN	Importin subunit beta-1 OS=Homo sapiens OX=9606 GN=KPNB1 PE=1 SV=2	KPNB1	876	97.17		Unspecific	29.8023	28.9549	0.847353	1.7992
P55081	MFAP1_HUMAN	Microfibrillar-associated protein 1 OS=Homo sapiens OX=9606 GN=MFAP1 PE=1 SV=2	MFAP1	439	51.958		Unspecific	29.9964	29.1493	0.847114	1.7989
Q9BQI0	AIF1L_HUMAN	Allograft inflammatory factor 1-like OS=Homo sapiens OX=9606 GN=AIF1L PE=1 SV=1	AIF1L	150	17.068		Unspecific	24.8208	23.9756	0.845235	1.79656
Q3KQU3	MA7D1_HUMAN	MAP7 domain-containing protein 1 OS=Homo sapiens OX=9606 GN=MAP7D1 PE=1 SV=1	MAP7D1	841	92.82		Unspecific	28.0912	27.2502	0.841031	1.79133
P27448	MARK3_HUMAN	MAP/microtubule affinity-regulating kinase 3 OS=Homo sapiens OX=9606 GN=MARK3 PE=1 SV=5	MARK3	753	84.429		Unspecific	25.5157	24.6761	0.839643	1.78961
Q9NZR1	TMOD2_HUMAN	Tropomodulin-2 OS=Homo sapiens OX=9606 GN=TMOD2 PE=1 SV=1	TMOD2	351	39.595		Unspecific	29.7254	28.8871	0.838294	1.78793
Q96PK6	RBM14_HUMAN	RNA-binding protein 14 OS=Homo sapiens OX=9606 GN=RBM14 PE=1 SV=2	RBM14	669	69.492		Unspecific	25.9418	25.1094	0.832405	1.78065
Q7Z4Q2	HEAT3_HUMAN	HEAT repeat-containing protein 3 OS=Homo sapiens OX=9606 GN=HEATR3 PE=1 SV=2	HEATR3	680	74.583		Unspecific	24.3841	23.5612	0.82294	1.76901
P62258	1433E_HUMAN	14-3-3 protein epsilon OS=Homo sapiens OX=9606 GN=YWHAE PE=1 SV=1	YWHAE	255	29.174		Unspecific	28.6766	27.8586	0.817994	1.76295
Q05682	CALD1_HUMAN	Caldesmon OS=Homo sapiens OX=9606 GN=CALD1 PE=1 SV=3	CALD1	793	93.231		Unspecific	29.8161	28.9981	0.817994	1.76295
Q13813	SPTN1_HUMAN	Spectrin alpha chain, non-erythrocytic 1 OS=Homo sapiens OX=9606 GN=SPTAN1 PE=1 SV=3	SPTAN1	2472	284.539		Unspecific	33.6306	32.8133	0.817343	1.76216
P68363	TBA1B_HUMAN	Tubulin alpha-1B chain OS=Homo sapiens OX=9606 GN=TUBA1B PE=1 SV=1	TUBA1B	451	50.152	Q9H853;A6NHL2	Unspecific	33.5021	32.6882	0.813886	1.75794
Q15717	ELAV1_HUMAN	ELAV-like protein 1 OS=Homo sapiens OX=9606 GN=ELAVL1 PE=1 SV=2	ELAVL1	326	36.092		Unspecific	27.155	26.3452	0.809778	1.75294
Q96AC1	FERM2_HUMAN	Fermitin family homolog 2 OS=Homo sapiens OX=9606 GN=FERMT2 PE=1 SV=1	FERMT2	680	77.861		Unspecific	25.2961	24.4874	0.808686	1.75162
P68371	TBB4B_HUMAN	Tubulin beta-4B chain OS=Homo sapiens OX=9606 GN=TUBB4B PE=1 SV=1	TUBB4B	445	49.831	P04350	Unspecific	34.0051	33.1979	0.807194	1.7498
P07355	ANXA2_HUMAN	Annexin A2 OS=Homo sapiens OX=9606 GN=ANXA2 PE=1 SV=2	ANXA2	339	38.604	A6NMY6	Unspecific	31.065	30.2587	0.80636	1.74879
P63010	AP2B1_HUMAN	AP-2 complex subunit beta OS=Homo sapiens OX=9606 GN=AP2B1 PE=1 SV=1	AP2B1	937	104.553		Unspecific	33.0758	32.2723	0.80352	1.74535
Q9NTK5	OLA1_HUMAN	Obg-like ATPase 1 OS=Homo sapiens OX=9606 GN=OLA1 PE=1 SV=2	OLA1	396	44.744		Unspecific	26.9393	26.1379	0.801406	1.7428
Q6DKI1	RL7L_HUMAN	60S ribosomal protein L7-like 1 OS=Homo sapiens OX=9606 GN=RPL7L1 PE=1 SV=2	RPL7L1	255	29.669		Unspecific	27.0707	26.2725	0.798242	1.73898
P63104	1433Z_HUMAN	14-3-3 protein zeta/delta OS=Homo sapiens OX=9606 GN=YWHAZ PE=1 SV=1	YWHAZ	245	27.745		Unspecific	31.3265	30.5287	0.797824	1.73848
P60842	IF4A1_HUMAN	Eukaryotic initiation factor 4A-I OS=Homo sapiens OX=9606 GN=EIF4A1 PE=1 SV=1	EIF4A1	406	46.154	Q14240	Unspecific	30.5519	29.7559	0.796005	1.73629
P67936	TPM4_HUMAN	Tropomyosin alpha-4 chain OS=Homo sapiens OX=9606 GN=TPM4 PE=1 SV=3	TPM4	248	28.522		Unspecific	32.4565	31.662	0.794488	1.73446
Q9Y5X1	SNX9_HUMAN	Sorting nexin-9 OS=Homo sapiens OX=9606 GN=SNX9 PE=1 SV=1	SNX9	595	66.592		Unspecific	29.5943	28.8004	0.793917	1.73378
Q13509	TBB3_HUMAN	Tubulin beta-3 chain OS=Homo sapiens OX=9606 GN=TUBB3 PE=1 SV=2	TUBB3	450	50.433		Unspecific	26.3724	25.5806	0.791733	1.73115
P0DOX7	IGK_HUMAN	Immunoglobulin kappa light chain OS=Homo sapiens OX=9606 PE=1 SV=1		214	23.379		Unspecific	24.4429	23.6517	0.791199	1.73051
Q9Y2W1	TR150_HUMAN	Thyroid hormone receptor-associated protein 3 OS=Homo sapiens OX=9606 GN=THRAP3 PE=1 SV=2	THRAP3	955	108.666		Unspecific	27.4222	26.6409	0.78136	1.71875
P21127	CD11B_HUMAN	Cyclin-dependent kinase 11B OS=Homo sapiens OX=9606 GN=CDK11B PE=1 SV=4	CDK11B	795	92.62	Q9UQ88;Q13882	Unspecific	27.2071	26.4303	0.776884	1.71343
O75190	DNJB6_HUMAN	DnaJ homolog subfamily B member 6 OS=Homo sapiens OX=9606 GN=DNAJB6 PE=1 SV=2	DNAJB6	326	36.087	Q8WWF6	Unspecific	27.062	26.2891	0.772864	1.70866
P46821	MAP1B_HUMAN	Microtubule-associated protein 1B OS=Homo sapiens OX=9606 GN=MAP1B PE=1 SV=2	MAP1B	2468	270.634	P78559	Unspecific	24.4379	23.6718	0.766055	1.70061
Q9NQX4	MYO5C_HUMAN	Unconventional myosin-Vc OS=Homo sapiens OX=9606 GN=MYO5C PE=1 SV=2	MYO5C	1742	202.81		Unspecific	32.325	31.5652	0.759813	1.69327
Q9H223	EHD4_HUMAN	EH domain-containing protein 4 OS=Homo sapiens OX=9606 GN=EHD4 PE=1 SV=1	EHD4	541	61.175		Unspecific	24.9299	24.1704	0.759499	1.6929
O95816	BAG2_HUMAN	BAG family molecular chaperone regulator 2 OS=Homo sapiens OX=9606 GN=BAG2 PE=1 SV=1	BAG2	211	23.772		Unspecific	27.3824	26.628	0.754388	1.68692
Q9Y2L9	LRCH1_HUMAN	Leucine-rich repeat and calponin homology domain-containing protein 1 OS=Homo sapiens OX=9606 GN=LRCH1 PE=1 SV=3	LRCH1	728	80.875		Unspecific	27.1588	26.4063	0.752406	1.6846
O60488	ACSL4_HUMAN	Long-chain-fatty-acid--CoA ligase 4 OS=Homo sapiens OX=9606 GN=ACSL4 PE=1 SV=2	ACSL4	711	79.188		Unspecific	25.591	24.8405	0.750482	1.68236
Q9HCM4	E41L5_HUMAN	Band 4.1-like protein 5 OS=Homo sapiens OX=9606 GN=EPB41L5 PE=1 SV=3	EPB41L5	733	81.856		Unspecific	28.2115	27.4611	0.750427	1.68229
P20290	BTF3_HUMAN	Transcription factor BTF3 OS=Homo sapiens OX=9606 GN=BTF3 PE=1 SV=1	BTF3	206	22.168		Unspecific	27.6095	26.8595	0.750035	1.68183
Q96P70	IPO9_HUMAN	Importin-9 OS=Homo sapiens OX=9606 GN=IPO9 PE=1 SV=3	IPO9	1041	115.963		Unspecific	27.6889	26.9415	0.747405	1.67877
Q9BTF0	THUM2_HUMAN	THUMP domain-containing protein 2 OS=Homo sapiens OX=9606 GN=THUMPD2 PE=1 SV=2	THUMPD2	503	56.433		Unspecific	26.5239	25.7802	0.7437	1.67446
Q9UM07	PADI4_HUMAN	Protein-arginine deiminase type-4 OS=Homo sapiens OX=9606 GN=PADI4 PE=1 SV=2	PADI4	663	74.079	Q9ULW8	Unspecific	25.7762	25.0352	0.741005	1.67134
Q9UGY1	NOL12_HUMAN	Nucleolar protein 12 OS=Homo sapiens OX=9606 GN=NOL12 PE=1 SV=1	NOL12	213	24.663		Unspecific	31.9148	31.1765	0.738285	1.66819
O00443	P3C2A_HUMAN	Phosphatidylinositol 4-phosphate 3-kinase C2 domain-containing subunit alpha OS=Homo sapiens OX=9606 GN=PIK3C2A PE=1 SV=2	PIK3C2A	1686	190.68		Unspecific	29.2231	28.486	0.737104	1.66683
Q9Y224	RTRAF_HUMAN	RNA transcription, translation and transport factor protein OS=Homo sapiens OX=9606 GN=RTRAF PE=1 SV=1	RTRAF	244	28.068		Unspecific	30.9491	30.2197	0.7294	1.65795
Q9BUJ2	HNRL1_HUMAN	Heterogeneous nuclear ribonucleoprotein U-like protein 1 OS=Homo sapiens OX=9606 GN=HNRNPUL1 PE=1 SV=2	HNRNPUL1	856	95.739		Unspecific	25.3962	24.6705	0.725738	1.65375
Q15365	PCBP1_HUMAN	Poly(rC)-binding protein 1 OS=Homo sapiens OX=9606 GN=PCBP1 PE=1 SV=2	PCBP1	356	37.498		Unspecific	29.527	28.8049	0.722172	1.64966
Q69YQ0	CYTSA_HUMAN	Cytospin-A OS=Homo sapiens OX=9606 GN=SPECC1L PE=1 SV=3	SPECC1L	1117	124.544		Unspecific	32.4977	31.78	0.717713	1.64457
Q6P280	ZN529_HUMAN	Zinc finger protein 529 OS=Homo sapiens OX=9606 GN=ZNF529 PE=1 SV=2	ZNF529	563	65.865		Unspecific	27.0193	26.3026	0.716797	1.64353
O95425	SVIL_HUMAN	Supervillin OS=Homo sapiens OX=9606 GN=SVIL PE=1 SV=2	SVIL	2214	247.746		Unspecific	31.5409	30.8249	0.715986	1.64261
Q96N67	DOCK7_HUMAN	Dedicator of cytokinesis protein 7 OS=Homo sapiens OX=9606 GN=DOCK7 PE=1 SV=4	DOCK7	2140	242.561	Q96HP0	Unspecific	33.6308	32.9157	0.715096	1.64159
P08238	HS90B_HUMAN	Heat shock protein HSP 90-beta OS=Homo sapiens OX=9606 GN=HSP90AB1 PE=1 SV=4	HSP90AB1	724	83.264	Q58FF7;P14625	Unspecific	30.6314	29.9166	0.714845	1.64131
Q96PZ0	PUS7_HUMAN	Pseudouridylate synthase 7 homolog OS=Homo sapiens OX=9606 GN=PUS7 PE=1 SV=2	PUS7	661	75.035		Unspecific	23.4789	22.7652	0.713721	1.64003
P51570	GALK1_HUMAN	Galactokinase OS=Homo sapiens OX=9606 GN=GALK1 PE=1 SV=1	GALK1	392	42.272		Unspecific	25.7149	25.0067	0.708247	1.63382
O43143	DHX15_HUMAN	ATP-dependent RNA helicase DHX15 OS=Homo sapiens OX=9606 GN=DHX15 PE=1 SV=2	DHX15	795	90.933		Unspecific	29.7093	29.0062	0.703092	1.62799
Q16531	DDB1_HUMAN	DNA damage-binding protein 1 OS=Homo sapiens OX=9606 GN=DDB1 PE=1 SV=1	DDB1	1140	126.968		Unspecific	28.1732	27.4706	0.702521	1.62735
Q6P1L8	RM14_HUMAN	39S ribosomal protein L14, mitochondrial OS=Homo sapiens OX=9606 GN=MRPL14 PE=1 SV=1	MRPL14	145	15.948		Unspecific	26.9874	26.2917	0.695671	1.61964
P31944	CASPE_HUMAN	Caspase-14 OS=Homo sapiens OX=9606 GN=CASP14 PE=1 SV=2	CASP14	242	27.68		Unspecific	23.9846	23.2902	0.694347	1.61815
P27348	1433T_HUMAN	14-3-3 protein theta OS=Homo sapiens OX=9606 GN=YWHAQ PE=1 SV=1	YWHAQ	245	27.764	P31947	Unspecific	30.4496	29.761	0.68861	1.61173
P31689	DNJA1_HUMAN	DnaJ homolog subfamily A member 1 OS=Homo sapiens OX=9606 GN=DNAJA1 PE=1 SV=2	DNAJA1	397	44.868		Unspecific	28.3032	27.6149	0.688257	1.61134
O43809	CPSF5_HUMAN	Cleavage and polyadenylation specificity factor subunit 5 OS=Homo sapiens OX=9606 GN=NUDT21 PE=1 SV=1	NUDT21	227	26.227		Unspecific	28.2324	27.5461	0.686248	1.60909
Q96JP5	ZFP91_HUMAN	E3 ubiquitin-protein ligase ZFP91 OS=Homo sapiens OX=9606 GN=ZFP91 PE=1 SV=1	ZFP91	570	63.445		Unspecific	25.4235	24.7418	0.681763	1.6041
P60174	TPIS_HUMAN	Triosephosphate isomerase OS=Homo sapiens OX=9606 GN=TPI1 PE=1 SV=4	TPI1	249	26.669		Unspecific	29.1557	28.4814	0.674323	1.59585
Q9NW13	RBM28_HUMAN	RNA-binding protein 28 OS=Homo sapiens OX=9606 GN=RBM28 PE=1 SV=3	RBM28	759	85.738		Unspecific	27.2254	26.5535	0.671844	1.59311
O75494	SRS10_HUMAN	Serine/arginine-rich splicing factor 10 OS=Homo sapiens OX=9606 GN=SRSF10 PE=1 SV=1	SRSF10	262	31.301	Q8WXF0	Unspecific	28.5544	27.8845	0.669846	1.5909
P82930	RT34_HUMAN	28S ribosomal protein S34, mitochondrial OS=Homo sapiens OX=9606 GN=MRPS34 PE=1 SV=2	MRPS34	218	25.65		Unspecific	26.7542	26.0853	0.668899	1.58986
P11021	BIP_HUMAN	Endoplasmic reticulum chaperone BiP OS=Homo sapiens OX=9606 GN=HSPA5 PE=1 SV=2	HSPA5	654	72.333		Unspecific	32.7571	32.09	0.667186	1.58797
Q13418	ILK_HUMAN	Integrin-linked protein kinase OS=Homo sapiens OX=9606 GN=ILK PE=1 SV=2	ILK	452	51.419		Unspecific	24.9512	24.284	0.667181	1.58797
O15258	RER1_HUMAN	Protein RER1 OS=Homo sapiens OX=9606 GN=RER1 PE=1 SV=1	RER1	196	22.958		Unspecific	25.5799	24.9128	0.66708	1.58786
Q9C0D5	TANC1_HUMAN	Protein TANC1 OS=Homo sapiens OX=9606 GN=TANC1 PE=1 SV=3	TANC1	1861	202.219		Unspecific	28.3241	27.6728	0.651267	1.57055
O94832	MYO1D_HUMAN	Unconventional myosin-Id OS=Homo sapiens OX=9606 GN=MYO1D PE=1 SV=2	MYO1D	1006	116.202	B0I1T2	Unspecific	33.1093	32.4601	0.649197	1.56829
P07237	PDIA1_HUMAN	Protein disulfide-isomerase OS=Homo sapiens OX=9606 GN=P4HB PE=1 SV=3	P4HB	508	57.116		Unspecific	26.8569	26.2104	0.646448	1.56531
P40429	RL13A_HUMAN	60S ribosomal protein L13a OS=Homo sapiens OX=9606 GN=RPL13A PE=1 SV=2	RPL13A	203	23.577	Q6NVV1	Unspecific	31.3567	30.711	0.64569	1.56449
Q15029	U5S1_HUMAN	116 kDa U5 small nuclear ribonucleoprotein component OS=Homo sapiens OX=9606 GN=EFTUD2 PE=1 SV=1	EFTUD2	972	109.436		Unspecific	26.8998	26.2567	0.643053	1.56163
P98160	PGBM_HUMAN	Basement membrane-specific heparan sulfate proteoglycan core protein OS=Homo sapiens OX=9606 GN=HSPG2 PE=1 SV=4	HSPG2	4391	468.83		Unspecific	27.1354	26.4927	0.64263	1.56117
P61026	RAB10_HUMAN	Ras-related protein Rab-10 OS=Homo sapiens OX=9606 GN=RAB10 PE=1 SV=1	RAB10	200	22.541	Q92928;P51153;P62820;Q92930;P61006;P59190	Unspecific	26.9344	26.2968	0.637542	1.55568
Q9NY12	GAR1_HUMAN	H/ACA ribonucleoprotein complex subunit 1 OS=Homo sapiens OX=9606 GN=GAR1 PE=1 SV=1	GAR1	217	22.348		Unspecific	25.5419	24.9052	0.636734	1.55481
Q8WUW1	BRK1_HUMAN	Protein BRICK1 OS=Homo sapiens OX=9606 GN=BRK1 PE=1 SV=1	BRK1	75	8.745		Unspecific	24.8691	24.2334	0.635605	1.55359
P13639	EF2_HUMAN	Elongation factor 2 OS=Homo sapiens OX=9606 GN=EEF2 PE=1 SV=4	EEF2	858	95.338		Unspecific	31.1333	30.4988	0.6345	1.5524
P0DTE2	HV511_HUMAN	Probable non-functional immunoglobulin heavy variable 8-51-1 OS=Homo sapiens OX=9606 GN=IGHV8-51-1 PE=1 SV=1	IGHV8-51-1	115	13.081		Unspecific	26.3473	25.7139	0.633446	1.55127
Q9NZ01	TECR_HUMAN	Very-long-chain enoyl-CoA reductase OS=Homo sapiens OX=9606 GN=TECR PE=1 SV=1	TECR	308	36.034		Unspecific	27.0717	26.4396	0.632085	1.5498
Q96P63	SPB12_HUMAN	Serpin B12 OS=Homo sapiens OX=9606 GN=SERPINB12 PE=1 SV=1	SERPINB12	405	46.276		Unspecific	23.9366	23.3094	0.627223	1.54459
Q9Y5B9	SP16H_HUMAN	FACT complex subunit SPT16 OS=Homo sapiens OX=9606 GN=SUPT16H PE=1 SV=1	SUPT16H	1047	119.914		Unspecific	29.6184	28.9985	0.619927	1.5368
Q99816	TS101_HUMAN	Tumor susceptibility gene 101 protein OS=Homo sapiens OX=9606 GN=TSG101 PE=1 SV=2	TSG101	390	43.944		Unspecific	24.1905	23.5707	0.619811	1.53667
Q99832	TCPH_HUMAN	T-complex protein 1 subunit eta OS=Homo sapiens OX=9606 GN=CCT7 PE=1 SV=2	CCT7	543	59.367		Unspecific	26.8516	26.2338	0.617809	1.53454
Q99471	PFD5_HUMAN	Prefoldin subunit 5 OS=Homo sapiens OX=9606 GN=PFDN5 PE=1 SV=2	PFDN5	154	17.328		Unspecific	24.129	23.5135	0.615519	1.53211
P06576	ATPB_HUMAN	ATP synthase subunit beta, mitochondrial OS=Homo sapiens OX=9606 GN=ATP5F1B PE=1 SV=3	ATP5F1B	529	56.56		Unspecific	28.6552	28.0404	0.614823	1.53137
Q9UQ35	SRRM2_HUMAN	Serine/arginine repetitive matrix protein 2 OS=Homo sapiens OX=9606 GN=SRRM2 PE=1 SV=2	SRRM2	2752	299.615		Unspecific	26.1134	25.5016	0.611831	1.5282
Q9NQ55	SSF1_HUMAN	Suppressor of SWI4 1 homolog OS=Homo sapiens OX=9606 GN=PPAN PE=2 SV=1	PPAN	473	53.194		Unspecific	25.191	24.5803	0.610708	1.52701
P19105	ML12A_HUMAN	Myosin regulatory light chain 12A OS=Homo sapiens OX=9606 GN=MYL12A PE=1 SV=2	MYL12A	171	19.794		Unspecific	38.1956	37.5854	0.61016	1.52643
Q9BZE7	EVG1_HUMAN	UPF0193 protein EVG1 OS=Homo sapiens OX=9606 GN=C22orf23 PE=1 SV=1	C22orf23	217	24.956		Unspecific	29.2816	28.6726	0.608926	1.52512
P32119	PRDX2_HUMAN	Peroxiredoxin-2 OS=Homo sapiens OX=9606 GN=PRDX2 PE=1 SV=5	PRDX2	198	21.892		Unspecific	27.8037	27.1959	0.607803	1.52394
Q9H444	CHM4B_HUMAN	Charged multivesicular body protein 4b OS=Homo sapiens OX=9606 GN=CHMP4B PE=1 SV=1	CHMP4B	224	24.95		Unspecific	27.3962	26.79	0.606108	1.52215
Q9GZM7	TINAL_HUMAN	Tubulointerstitial nephritis antigen-like OS=Homo sapiens OX=9606 GN=TINAGL1 PE=1 SV=1	TINAGL1	467	52.387		Unspecific	26.9655	26.3618	0.603772	1.51968
P62841	RS15_HUMAN	40S ribosomal protein S15 OS=Homo sapiens OX=9606 GN=RPS15 PE=1 SV=2	RPS15	145	17.04		Unspecific	34.3993	33.7959	0.603353	1.51924
Q8IUE6	H2A2B_HUMAN	Histone H2A type 2-B OS=Homo sapiens OX=9606 GN=H2AC21 PE=1 SV=3	H2AC21	130	13.995	Q96QV6;P16104	Unspecific	30.0321	29.4289	0.603218	1.5191
P06748	NPM_HUMAN	Nucleophosmin OS=Homo sapiens OX=9606 GN=NPM1 PE=1 SV=2	NPM1	294	32.575		Unspecific	34.9516	34.3506	0.600987	1.51675
Q99880	H2B1L_HUMAN	Histone H2B type 1-L OS=Homo sapiens OX=9606 GN=H2BC13 PE=1 SV=3	H2BC13	126	13.952	Q99879;Q99877;Q93079;Q5QNW6;P62807;P58876;P57053;O60814;Q8N257;Q16778;P33778;P23527;P06899;A0A2R8Y619;Q96A08	Unspecific	34.1742	33.5742	0.600037	1.51576
O43795	MYO1B_HUMAN	Unconventional myosin-Ib OS=Homo sapiens OX=9606 GN=MYO1B PE=1 SV=3	MYO1B	1136	131.985	Q8N1T3	Unspecific	33.6465	33.047	0.599472	1.51516
Q96CW1	AP2M1_HUMAN	AP-2 complex subunit mu OS=Homo sapiens OX=9606 GN=AP2M1 PE=1 SV=2	AP2M1	435	49.655		Unspecific	30.9045	30.3159	0.588556	1.50374
P42677	RS27_HUMAN	40S ribosomal protein S27 OS=Homo sapiens OX=9606 GN=RPS27 PE=1 SV=3	RPS27	84	9.461		Unspecific	31.673	31.0859	0.587071	1.50219
Q14011	CIRBP_HUMAN	Cold-inducible RNA-binding protein OS=Homo sapiens OX=9606 GN=CIRBP PE=1 SV=1	CIRBP	172	18.648		Unspecific	26.4881	25.9022	0.585928	1.501
O00541	PESC_HUMAN	Pescadillo homolog OS=Homo sapiens OX=9606 GN=PES1 PE=1 SV=1	PES1	588	68.003		Unspecific	26.9676	26.3822	0.585397	1.50045
P28288	ABCD3_HUMAN	ATP-binding cassette sub-family D member 3 OS=Homo sapiens OX=9606 GN=ABCD3 PE=1 SV=1	ABCD3	659	75.476		Unspecific	25.7563	25.1714	0.584861	1.49989
Q92616	GCN1_HUMAN	eIF-2-alpha kinase activator GCN1 OS=Homo sapiens OX=9606 GN=GCN1 PE=1 SV=7	GCN1	2671	292.71		Unspecific	28.0691	27.4856	0.583452	1.49843
Q86UD0	SAPC2_HUMAN	Suppressor APC domain-containing protein 2 OS=Homo sapiens OX=9606 GN=SAPCD2 PE=1 SV=2	SAPCD2	394	42.637		Unspecific	25.0799	24.5012	0.578711	1.49351
Q15637	SF01_HUMAN	Splicing factor 1 OS=Homo sapiens OX=9606 GN=SF1 PE=1 SV=4	SF1	639	68.33		Unspecific	26.5922	26.0143	0.577914	1.49269
P67809	YBOX1_HUMAN	Y-box-binding protein 1 OS=Homo sapiens OX=9606 GN=YBX1 PE=1 SV=3	YBX1	324	35.924	Q9Y2T7;P16989	Unspecific	35.059	34.4863	0.572661	1.48726
P38935	SMBP2_HUMAN	DNA-binding protein SMUBP-2 OS=Homo sapiens OX=9606 GN=IGHMBP2 PE=1 SV=3	IGHMBP2	993	109.149		Unspecific	23.7599	23.1915	0.568437	1.48292
Q9UNS2	CSN3_HUMAN	COP9 signalosome complex subunit 3 OS=Homo sapiens OX=9606 GN=COPS3 PE=1 SV=3	COPS3	423	47.873		Unspecific	22.5618	21.9988	0.562993	1.47733
Q8IYJ2	CJ067_HUMAN	Uncharacterized protein C10orf67, mitochondrial OS=Homo sapiens OX=9606 GN=C10orf67 PE=1 SV=3	C10orf67	551	63.656		Unspecific	31.4104	30.8508	0.559635	1.4739
Q14004	CDK13_HUMAN	Cyclin-dependent kinase 13 OS=Homo sapiens OX=9606 GN=CDK13 PE=1 SV=2	CDK13	1512	164.923	Q9NYV4;Q00535;P06493;P24941;P11802;Q00526;Q00534;Q96Q40;O94921;Q07002;Q00536;Q00537	Unspecific	27.9272	27.3689	0.558277	1.47251
P33316	DUT_HUMAN	Deoxyuridine 5'-triphosphate nucleotidohydrolase, mitochondrial OS=Homo sapiens OX=9606 GN=DUT PE=1 SV=4	DUT	252	26.563		Unspecific	26.6907	26.1337	0.557071	1.47128
Q0VF96	CGNL1_HUMAN	Cingulin-like protein 1 OS=Homo sapiens OX=9606 GN=CGNL1 PE=1 SV=2	CGNL1	1302	149.079		Unspecific	29.813	29.2585	0.554482	1.46864
P60660	MYL6_HUMAN	Myosin light polypeptide 6 OS=Homo sapiens OX=9606 GN=MYL6 PE=1 SV=2	MYL6	151	16.93		Unspecific	37.814	37.2596	0.554361	1.46852
P67870	CSK2B_HUMAN	Casein kinase II subunit beta OS=Homo sapiens OX=9606 GN=CSNK2B PE=1 SV=1	CSNK2B	215	24.942		Unspecific	26.9045	26.3531	0.551362	1.46547
Q0JRZ9	FCHO2_HUMAN	F-BAR domain only protein 2 OS=Homo sapiens OX=9606 GN=FCHO2 PE=1 SV=2	FCHO2	810	88.924		Unspecific	26.8791	26.328	0.551116	1.46522
P35579	MYH9_HUMAN	Myosin-9 OS=Homo sapiens OX=9606 GN=MYH9 PE=1 SV=4	MYH9	1960	226.532	P12883;P13535;Q9UKX3;Q9Y623;P13533;P12882;P11055;Q9UKX2;A7E2Y1	Unspecific	40.9638	40.4132	0.550694	1.46479
Q13610	PWP1_HUMAN	Periodic tryptophan protein 1 homolog OS=Homo sapiens OX=9606 GN=PWP1 PE=1 SV=1	PWP1	501	55.828		Unspecific	30.3104	29.7615	0.548892	1.46296
Q4G0J3	LARP7_HUMAN	La-related protein 7 OS=Homo sapiens OX=9606 GN=LARP7 PE=1 SV=1	LARP7	582	66.899		Unspecific	26.2927	25.7451	0.547673	1.46173
Q14152	EIF3A_HUMAN	Eukaryotic translation initiation factor 3 subunit A OS=Homo sapiens OX=9606 GN=EIF3A PE=1 SV=1	EIF3A	1382	166.569		Unspecific	26.3222	25.7762	0.54592	1.45995
P19338	NUCL_HUMAN	Nucleolin OS=Homo sapiens OX=9606 GN=NCL PE=1 SV=3	NCL	710	76.614		Unspecific	33.2299	32.6901	0.539855	1.45383
P14618	KPYM_HUMAN	Pyruvate kinase PKM OS=Homo sapiens OX=9606 GN=PKM PE=1 SV=4	PKM	531	57.937		Unspecific	26.9887	26.4543	0.53441	1.44835
P26599	PTBP1_HUMAN	Polypyrimidine tract-binding protein 1 OS=Homo sapiens OX=9606 GN=PTBP1 PE=1 SV=2	PTBP1	557	59.633	O95758	Unspecific	30.8442	30.316	0.52813	1.44206
Q9UHB6	LIMA1_HUMAN	LIM domain and actin-binding protein 1 OS=Homo sapiens OX=9606 GN=LIMA1 PE=1 SV=1	LIMA1	759	85.226		Unspecific	31.2154	30.6914	0.524036	1.43797
O15145	ARPC3_HUMAN	Actin-related protein 2/3 complex subunit 3 OS=Homo sapiens OX=9606 GN=ARPC3 PE=1 SV=3	ARPC3	178	20.547		Unspecific	30.2144	29.6911	0.523285	1.43722
Q16543	CDC37_HUMAN	Hsp90 co-chaperone Cdc37 OS=Homo sapiens OX=9606 GN=CDC37 PE=1 SV=1	CDC37	378	44.468		Unspecific	26.6449	26.1225	0.522313	1.43626
P62906	RL10A_HUMAN	60S ribosomal protein L10a OS=Homo sapiens OX=9606 GN=RPL10A PE=1 SV=2	RPL10A	217	24.831		Unspecific	32.4276	31.9063	0.521232	1.43518
Q07666	KHDR1_HUMAN	KH domain-containing, RNA-binding, signal transduction-associated protein 1 OS=Homo sapiens OX=9606 GN=KHDRBS1 PE=1 SV=1	KHDRBS1	443	48.227		Unspecific	28.4705	27.9509	0.519558	1.43352
P31943	HNRH1_HUMAN	Heterogeneous nuclear ribonucleoprotein H OS=Homo sapiens OX=9606 GN=HNRNPH1 PE=1 SV=4	HNRNPH1	449	49.229	P55795	Unspecific	31.4532	30.9398	0.513382	1.42739
Q14160	SCRIB_HUMAN	Protein scribble homolog OS=Homo sapiens OX=9606 GN=SCRIB PE=1 SV=5	SCRIB	1630	174.915	Q9BTT6	Unspecific	26.0272	25.5147	0.512531	1.42655
P25787	PSA2_HUMAN	Proteasome subunit alpha type-2 OS=Homo sapiens OX=9606 GN=PSMA2 PE=1 SV=2	PSMA2	234	25.899		Unspecific	24.6857	24.1771	0.508644	1.42271
Q14241	ELOA1_HUMAN	Elongin-A OS=Homo sapiens OX=9606 GN=ELOA PE=1 SV=2	ELOA	798	89.909		Unspecific	24.9898	24.4866	0.503193	1.41735
P40937	RFC5_HUMAN	Replication factor C subunit 5 OS=Homo sapiens OX=9606 GN=RFC5 PE=1 SV=1	RFC5	340	38.497		Unspecific	25.9685	25.4672	0.501303	1.41549
P25705	ATPA_HUMAN	ATP synthase subunit alpha, mitochondrial OS=Homo sapiens OX=9606 GN=ATP5F1A PE=1 SV=1	ATP5F1A	553	59.751		Unspecific	29.693	29.1938	0.499279	1.41351
O60841	IF2P_HUMAN	Eukaryotic translation initiation factor 5B OS=Homo sapiens OX=9606 GN=EIF5B PE=1 SV=4	EIF5B	1220	138.827		Unspecific	27.7262	27.2307	0.495494	1.4098
O00571	DDX3X_HUMAN	ATP-dependent RNA helicase DDX3X OS=Homo sapiens OX=9606 GN=DDX3X PE=1 SV=3	DDX3X	662	73.243	O15523	Unspecific	31.2199	30.7277	0.492226	1.40661
P25205	MCM3_HUMAN	DNA replication licensing factor MCM3 OS=Homo sapiens OX=9606 GN=MCM3 PE=1 SV=3	MCM3	808	90.981		Unspecific	28.2726	27.7823	0.490258	1.4047
Q9Y608	LRRF2_HUMAN	Leucine-rich repeat flightless-interacting protein 2 OS=Homo sapiens OX=9606 GN=LRRFIP2 PE=1 SV=1	LRRFIP2	721	82.171		Unspecific	32.7687	32.2824	0.486334	1.40088
P45880	VDAC2_HUMAN	Voltage-dependent anion-selective channel protein 2 OS=Homo sapiens OX=9606 GN=VDAC2 PE=1 SV=2	VDAC2	294	31.567		Unspecific	26.0922	25.6078	0.484387	1.39899
Q9UM54	MYO6_HUMAN	Unconventional myosin-VI OS=Homo sapiens OX=9606 GN=MYO6 PE=1 SV=4	MYO6	1294	149.691		Unspecific	34.8064	34.3223	0.484064	1.39868
Q96II8	LRCH3_HUMAN	DISP complex protein LRCH3 OS=Homo sapiens OX=9606 GN=LRCH3 PE=1 SV=2	LRCH3	777	86.083		Unspecific	30.5276	30.0441	0.483434	1.39807
P68104	EF1A1_HUMAN	Elongation factor 1-alpha 1 OS=Homo sapiens OX=9606 GN=EEF1A1 PE=1 SV=1	EEF1A1	462	50.141	Q5VTE0;Q05639	Unspecific	33.0509	32.5826	0.468346	1.38352
Q13162	PRDX4_HUMAN	Peroxiredoxin-4 OS=Homo sapiens OX=9606 GN=PRDX4 PE=1 SV=1	PRDX4	271	30.54		Unspecific	28.3802	27.9164	0.463738	1.37911
Q13045	FLII_HUMAN	Protein flightless-1 homolog OS=Homo sapiens OX=9606 GN=FLII PE=1 SV=2	FLII	1269	144.751		Unspecific	32.7287	32.2669	0.461792	1.37725
Q86UE4	LYRIC_HUMAN	Protein LYRIC OS=Homo sapiens OX=9606 GN=MTDH PE=1 SV=2	MTDH	582	63.837		Unspecific	28.3033	27.8438	0.459546	1.37511
P25398	RS12_HUMAN	40S ribosomal protein S12 OS=Homo sapiens OX=9606 GN=RPS12 PE=1 SV=3	RPS12	132	14.515		Unspecific	31.852	31.3971	0.454898	1.37069
O00560	SDCB1_HUMAN	Syntenin-1 OS=Homo sapiens OX=9606 GN=SDCBP PE=1 SV=1	SDCBP	298	32.444		Unspecific	26.7581	26.304	0.454101	1.36993
Q9Y4I1	MYO5A_HUMAN	Unconventional myosin-Va OS=Homo sapiens OX=9606 GN=MYO5A PE=1 SV=2	MYO5A	1855	215.405		Unspecific	35.1945	34.7433	0.451176	1.36715
Q9H0A0	NAT10_HUMAN	RNA cytidine acetyltransferase OS=Homo sapiens OX=9606 GN=NAT10 PE=1 SV=2	NAT10	1025	115.73		Unspecific	27.1046	26.6564	0.448241	1.36438
P62750	RL23A_HUMAN	60S ribosomal protein L23a OS=Homo sapiens OX=9606 GN=RPL23A PE=1 SV=1	RPL23A	156	17.695		Unspecific	35.2378	34.7932	0.444571	1.36091
Q13618	CUL3_HUMAN	Cullin-3 OS=Homo sapiens OX=9606 GN=CUL3 PE=1 SV=2	CUL3	768	88.93		Unspecific	25.1247	24.684	0.44066	1.35723
O75607	NPM3_HUMAN	Nucleoplasmin-3 OS=Homo sapiens OX=9606 GN=NPM3 PE=1 SV=3	NPM3	178	19.344		Unspecific	28.3716	27.9318	0.439772	1.35639
Q7Z406	MYH14_HUMAN	Myosin-14 OS=Homo sapiens OX=9606 GN=MYH14 PE=1 SV=2	MYH14	1995	227.871		Unspecific	34.6999	34.265	0.434853	1.35177
O00410	IPO5_HUMAN	Importin-5 OS=Homo sapiens OX=9606 GN=IPO5 PE=1 SV=4	IPO5	1097	123.63		Unspecific	28.728	28.295	0.432963	1.35
Q9H9A6	LRC40_HUMAN	Leucine-rich repeat-containing protein 40 OS=Homo sapiens OX=9606 GN=LRRC40 PE=1 SV=1	LRRC40	602	68.25		Unspecific	25.3604	24.928	0.432491	1.34956
P68032	ACTC_HUMAN	Actin, alpha cardiac muscle 1 OS=Homo sapiens OX=9606 GN=ACTC1 PE=1 SV=1	ACTC1	377	42.019	P63267;P62736;P68133	Unspecific	36.3121	35.8808	0.431283	1.34843
P61978	HNRPK_HUMAN	Heterogeneous nuclear ribonucleoprotein K OS=Homo sapiens OX=9606 GN=HNRNPK PE=1 SV=1	HNRNPK	463	50.976		Unspecific	31.3824	30.9523	0.430027	1.34726
Q86V81	THOC4_HUMAN	THO complex subunit 4 OS=Homo sapiens OX=9606 GN=ALYREF PE=1 SV=3	ALYREF	257	26.888		Unspecific	31.6372	31.2157	0.421546	1.33936
Q8WXX5	DNJC9_HUMAN	DnaJ homolog subfamily C member 9 OS=Homo sapiens OX=9606 GN=DNAJC9 PE=1 SV=1	DNAJC9	260	29.91		Unspecific	28.3056	27.8936	0.411968	1.3305
Q9UHB9	SRP68_HUMAN	Signal recognition particle subunit SRP68 OS=Homo sapiens OX=9606 GN=SRP68 PE=1 SV=2	SRP68	627	70.73		Unspecific	27.4693	27.0607	0.408582	1.32738
P43487	RANG_HUMAN	Ran-specific GTPase-activating protein OS=Homo sapiens OX=9606 GN=RANBP1 PE=1 SV=1	RANBP1	201	23.31		Unspecific	24.6191	24.2107	0.408465	1.32727
P28289	TMOD1_HUMAN	Tropomodulin-1 OS=Homo sapiens OX=9606 GN=TMOD1 PE=1 SV=1	TMOD1	359	40.569		Unspecific	26.6724	26.2687	0.403652	1.32285
O95782	AP2A1_HUMAN	AP-2 complex subunit alpha-1 OS=Homo sapiens OX=9606 GN=AP2A1 PE=1 SV=3	AP2A1	977	107.546		Unspecific	31.7591	31.3598	0.399338	1.3189
P09104	ENOG_HUMAN	Gamma-enolase OS=Homo sapiens OX=9606 GN=ENO2 PE=1 SV=3	ENO2	434	47.269		Unspecific	27.9425	27.5434	0.399111	1.3187
O43175	SERA_HUMAN	D-3-phosphoglycerate dehydrogenase OS=Homo sapiens OX=9606 GN=PHGDH PE=1 SV=4	PHGDH	533	56.651		Unspecific	27.2146	26.8178	0.396811	1.31659
Q86W92	LIPB1_HUMAN	Liprin-beta-1 OS=Homo sapiens OX=9606 GN=PPFIBP1 PE=1 SV=2	PPFIBP1	1011	114.024	Q8ND30	Unspecific	26.7159	26.3214	0.394565	1.31455
P49756	RBM25_HUMAN	RNA-binding protein 25 OS=Homo sapiens OX=9606 GN=RBM25 PE=1 SV=3	RBM25	843	100.186		Unspecific	24.5549	24.1664	0.388474	1.30901
P26641	EF1G_HUMAN	Elongation factor 1-gamma OS=Homo sapiens OX=9606 GN=EEF1G PE=1 SV=3	EEF1G	437	50.119		Unspecific	27.9442	27.5583	0.385893	1.30667
Q13126	MTAP_HUMAN	S-methyl-5'-thioadenosine phosphorylase OS=Homo sapiens OX=9606 GN=MTAP PE=1 SV=2	MTAP	283	31.236		Unspecific	29.1873	28.8018	0.385448	1.30627
P43307	SSRA_HUMAN	Translocon-associated protein subunit alpha OS=Homo sapiens OX=9606 GN=SSR1 PE=1 SV=3	SSR1	286	32.235		Unspecific	28.5751	28.1937	0.381401	1.30261
P04899	GNAI2_HUMAN	Guanine nucleotide-binding protein G(i) subunit alpha-2 OS=Homo sapiens OX=9606 GN=GNAI2 PE=1 SV=3	GNAI2	355	40.451	P63096;P08754;P09471;P11488;P19087;A8MTJ3;P38405	Unspecific	29.71	29.3308	0.379161	1.30058
P49368	TCPG_HUMAN	T-complex protein 1 subunit gamma OS=Homo sapiens OX=9606 GN=CCT3 PE=1 SV=4	CCT3	545	60.534		Unspecific	26.6481	26.2691	0.379065	1.3005
Q00587	BORG5_HUMAN	Cdc42 effector protein 1 OS=Homo sapiens OX=9606 GN=CDC42EP1 PE=1 SV=1	CDC42EP1	391	40.295		Unspecific	25.7905	25.4124	0.378161	1.29968
Q12905	ILF2_HUMAN	Interleukin enhancer-binding factor 2 OS=Homo sapiens OX=9606 GN=ILF2 PE=1 SV=2	ILF2	390	43.062		Unspecific	28.4366	28.0634	0.373252	1.29527
Q15154	PCM1_HUMAN	Pericentriolar material 1 protein OS=Homo sapiens OX=9606 GN=PCM1 PE=1 SV=5	PCM1	2024	228.544		Unspecific	27.7632	27.3908	0.372438	1.29454
P46940	IQGA1_HUMAN	Ras GTPase-activating-like protein IQGAP1 OS=Homo sapiens OX=9606 GN=IQGAP1 PE=1 SV=1	IQGAP1	1657	189.252		Unspecific	29.6197	29.2504	0.369274	1.2917
Q5T9S5	CCD18_HUMAN	Coiled-coil domain-containing protein 18 OS=Homo sapiens OX=9606 GN=CCDC18 PE=1 SV=1	CCDC18	1454	168.962		Unspecific	28.5846	28.216	0.368557	1.29106
P14866	HNRPL_HUMAN	Heterogeneous nuclear ribonucleoprotein L OS=Homo sapiens OX=9606 GN=HNRNPL PE=1 SV=2	HNRNPL	589	64.133		Unspecific	29.6007	29.2344	0.366311	1.28905
P62829	RL23_HUMAN	60S ribosomal protein L23 OS=Homo sapiens OX=9606 GN=RPL23 PE=1 SV=1	RPL23	140	14.865		Unspecific	35.1632	34.7974	0.36589	1.28868
Q658Y4	F91A1_HUMAN	Protein FAM91A1 OS=Homo sapiens OX=9606 GN=FAM91A1 PE=1 SV=3	FAM91A1	838	93.909		Unspecific	26.0791	25.7148	0.364217	1.28718
Q13574	DGKZ_HUMAN	Diacylglycerol kinase zeta OS=Homo sapiens OX=9606 GN=DGKZ PE=1 SV=4	DGKZ	928	103.981	O75912	Unspecific	24.4658	24.102	0.363843	1.28685
Q8WWM7	ATX2L_HUMAN	Ataxin-2-like protein OS=Homo sapiens OX=9606 GN=ATXN2L PE=1 SV=2	ATXN2L	1075	113.374		Unspecific	27.6251	27.2674	0.35765	1.28134
Q8N684	CPSF7_HUMAN	Cleavage and polyadenylation specificity factor subunit 7 OS=Homo sapiens OX=9606 GN=CPSF7 PE=1 SV=1	CPSF7	471	52.05		Unspecific	24.1923	23.8356	0.356701	1.28049
P06733	ENOA_HUMAN	Alpha-enolase OS=Homo sapiens OX=9606 GN=ENO1 PE=1 SV=2	ENO1	434	47.169		Unspecific	29.5705	29.2144	0.356122	1.27998
P38919	IF4A3_HUMAN	Eukaryotic initiation factor 4A-III OS=Homo sapiens OX=9606 GN=EIF4A3 PE=1 SV=4	EIF4A3	411	46.871		Unspecific	28.0789	27.73	0.348918	1.27361
Q14103	HNRPD_HUMAN	Heterogeneous nuclear ribonucleoprotein D0 OS=Homo sapiens OX=9606 GN=HNRNPD PE=1 SV=1	HNRNPD	355	38.434	O14979	Unspecific	28.0798	27.735	0.344852	1.27002
Q9BZE4	GTPB4_HUMAN	GTP-binding protein 4 OS=Homo sapiens OX=9606 GN=GTPBP4 PE=1 SV=3	GTPBP4	634	73.964		Unspecific	28.8978	28.5531	0.344686	1.26987
Q5PSV4	BRM1L_HUMAN	Breast cancer metastasis-suppressor 1-like protein OS=Homo sapiens OX=9606 GN=BRMS1L PE=1 SV=2	BRMS1L	323	37.629		Unspecific	26.6202	26.2771	0.343079	1.26846
P56192	SYMC_HUMAN	Methionine--tRNA ligase, cytoplasmic OS=Homo sapiens OX=9606 GN=MARS1 PE=1 SV=2	MARS1	900	101.116		Unspecific	26.1713	25.8326	0.338697	1.26461
Q9H0H5	RGAP1_HUMAN	Rac GTPase-activating protein 1 OS=Homo sapiens OX=9606 GN=RACGAP1 PE=1 SV=1	RACGAP1	632	71.027		Unspecific	25.7422	25.4129	0.329234	1.25635
P26358	DNMT1_HUMAN	DNA (cytosine-5)-methyltransferase 1 OS=Homo sapiens OX=9606 GN=DNMT1 PE=1 SV=2	DNMT1	1616	183.165		Unspecific	32.7004	32.3732	0.327152	1.25453
Q9BQE3	TBA1C_HUMAN	Tubulin alpha-1C chain OS=Homo sapiens OX=9606 GN=TUBA1C PE=1 SV=1	TUBA1C	449	49.895		Unspecific	26.5599	26.234	0.325875	1.25342
Q92743	HTRA1_HUMAN	Serine protease HTRA1 OS=Homo sapiens OX=9606 GN=HTRA1 PE=1 SV=1	HTRA1	480	51.287		Unspecific	31.2338	30.9088	0.324974	1.25264
P12268	IMDH2_HUMAN	Inosine-5'-monophosphate dehydrogenase 2 OS=Homo sapiens OX=9606 GN=IMPDH2 PE=1 SV=2	IMPDH2	514	55.805		Unspecific	28.4475	28.1225	0.324936	1.25261
Q8IY81	SPB1_HUMAN	pre-rRNA 2'-O-ribose RNA methyltransferase FTSJ3 OS=Homo sapiens OX=9606 GN=FTSJ3 PE=1 SV=2	FTSJ3	847	96.558		Unspecific	30.3826	30.0605	0.322108	1.25016
Q9H089	LSG1_HUMAN	Large subunit GTPase 1 homolog OS=Homo sapiens OX=9606 GN=LSG1 PE=1 SV=2	LSG1	658	75.225		Unspecific	24.4561	24.1409	0.315268	1.24424
P12814	ACTN1_HUMAN	Alpha-actinin-1 OS=Homo sapiens OX=9606 GN=ACTN1 PE=1 SV=2	ACTN1	892	103.058	P35609;Q08043	Unspecific	30.2264	29.9141	0.312285	1.24167
Q8NE71	ABCF1_HUMAN	ATP-binding cassette sub-family F member 1 OS=Homo sapiens OX=9606 GN=ABCF1 PE=1 SV=2	ABCF1	845	95.926		Unspecific	28.006	27.6945	0.311516	1.24101
Q5F1R6	DJC21_HUMAN	DnaJ homolog subfamily C member 21 OS=Homo sapiens OX=9606 GN=DNAJC21 PE=1 SV=2	DNAJC21	531	62.028		Unspecific	26.3435	26.0377	0.305758	1.23607
Q14839	CHD4_HUMAN	Chromodomain-helicase-DNA-binding protein 4 OS=Homo sapiens OX=9606 GN=CHD4 PE=1 SV=2	CHD4	1912	218.005	Q12873;Q8TDI0	Unspecific	25.8072	25.5037	0.303531	1.23416
O00429	DNM1L_HUMAN	Dynamin-1-like protein OS=Homo sapiens OX=9606 GN=DNM1L PE=1 SV=2	DNM1L	736	81.877		Unspecific	23.0478	22.7472	0.300627	1.23168
P06703	S10A6_HUMAN	Protein S100-A6 OS=Homo sapiens OX=9606 GN=S100A6 PE=1 SV=1	S100A6	90	10.18		Unspecific	29.8598	29.5608	0.299001	1.23029
P37802	TAGL2_HUMAN	Transgelin-2 OS=Homo sapiens OX=9606 GN=TAGLN2 PE=1 SV=3	TAGLN2	199	22.391		Unspecific	25.9223	25.6235	0.298702	1.23004
O15235	RT12_HUMAN	28S ribosomal protein S12, mitochondrial OS=Homo sapiens OX=9606 GN=MRPS12 PE=1 SV=1	MRPS12	138	15.173		Unspecific	29.1734	28.8797	0.293712	1.22579
P17096	HMGA1_HUMAN	High mobility group protein HMG-I/HMG-Y OS=Homo sapiens OX=9606 GN=HMGA1 PE=1 SV=3	HMGA1	107	11.676		Unspecific	32.1832	31.8898	0.293433	1.22555
P55769	NH2L1_HUMAN	NHP2-like protein 1 OS=Homo sapiens OX=9606 GN=SNU13 PE=1 SV=3	SNU13	128	14.174		Unspecific	27.9896	27.6986	0.290987	1.22348
Q9Y239	NOD1_HUMAN	Nucleotide-binding oligomerization domain-containing protein 1 OS=Homo sapiens OX=9606 GN=NOD1 PE=1 SV=1	NOD1	953	107.691		Unspecific	32.5873	32.299	0.288218	1.22113
Q01082	SPTB2_HUMAN	Spectrin beta chain, non-erythrocytic 1 OS=Homo sapiens OX=9606 GN=SPTBN1 PE=1 SV=2	SPTBN1	2364	274.609	O15020;P11277	Unspecific	32.616	32.3373	0.278662	1.21307
Q12899	TRI26_HUMAN	Tripartite motif-containing protein 26 OS=Homo sapiens OX=9606 GN=TRIM26 PE=1 SV=1	TRIM26	539	62.166		Unspecific	25.481	25.2089	0.27207	1.20754
Q6NSJ2	PHLB3_HUMAN	Pleckstrin homology-like domain family B member 3 OS=Homo sapiens OX=9606 GN=PHLDB3 PE=1 SV=3	PHLDB3	640	71.912		Unspecific	29.151	28.8809	0.270027	1.20583
Q9NPD3	EXOS4_HUMAN	Exosome complex component RRP41 OS=Homo sapiens OX=9606 GN=EXOSC4 PE=1 SV=3	EXOSC4	245	26.383		Unspecific	24.8381	24.5694	0.268722	1.20474
Q14331	FRG1_HUMAN	Protein FRG1 OS=Homo sapiens OX=9606 GN=FRG1 PE=1 SV=1	FRG1	258	29.172		Unspecific	26.738	26.4726	0.265465	1.20202
P30050	RL12_HUMAN	60S ribosomal protein L12 OS=Homo sapiens OX=9606 GN=RPL12 PE=1 SV=1	RPL12	165	17.819		Unspecific	33.8832	33.6183	0.26493	1.20158
P32969	RL9_HUMAN	60S ribosomal protein L9 OS=Homo sapiens OX=9606 GN=RPL9 PE=1 SV=1	RPL9	192	21.863		Unspecific	32.9856	32.7213	0.264345	1.20109
Q70EL4	UBP43_HUMAN	Ubiquitin carboxyl-terminal hydrolase 43 OS=Homo sapiens OX=9606 GN=USP43 PE=1 SV=2	USP43	1123	122.809		Unspecific	25.485	25.2212	0.263839	1.20067
P18621	RL17_HUMAN	60S ribosomal protein L17 OS=Homo sapiens OX=9606 GN=RPL17 PE=1 SV=3	RPL17	184	21.397		Unspecific	33.923	33.6597	0.2633	1.20022
Q86U38	NOP9_HUMAN	Nucleolar protein 9 OS=Homo sapiens OX=9606 GN=NOP9 PE=1 SV=1	NOP9	636	69.438		Unspecific	27.3674	27.1043	0.263151	1.2001
O75934	SPF27_HUMAN	Pre-mRNA-splicing factor SPF27 OS=Homo sapiens OX=9606 GN=BCAS2 PE=1 SV=1	BCAS2	225	26.131		Unspecific	22.1111	21.8479	0.263133	1.20008
P43243	MATR3_HUMAN	Matrin-3 OS=Homo sapiens OX=9606 GN=MATR3 PE=1 SV=2	MATR3	847	94.623		Unspecific	29.1864	28.9234	0.26303	1.2
P83111	LACTB_HUMAN	Serine beta-lactamase-like protein LACTB, mitochondrial OS=Homo sapiens OX=9606 GN=LACTB PE=1 SV=2	LACTB	547	60.694		Unspecific	25.0418	24.7841	0.257698	1.19557
Q00610	CLH1_HUMAN	Clathrin heavy chain 1 OS=Homo sapiens OX=9606 GN=CLTC PE=1 SV=5	CLTC	1675	191.615		Unspecific	35.0107	34.7533	0.257386	1.19531
P05387	RLA2_HUMAN	60S acidic ribosomal protein P2 OS=Homo sapiens OX=9606 GN=RPLP2 PE=1 SV=1	RPLP2	115	11.665		Unspecific	35.1452	34.8907	0.254532	1.19295
P48634	PRC2A_HUMAN	Protein PRRC2A OS=Homo sapiens OX=9606 GN=PRRC2A PE=1 SV=3	PRRC2A	2157	228.863		Unspecific	26.9824	26.7352	0.247214	1.18691
Q92835	SHIP1_HUMAN	Phosphatidylinositol 3,4,5-trisphosphate 5-phosphatase 1 OS=Homo sapiens OX=9606 GN=INPP5D PE=1 SV=2	INPP5D	1189	133.292		Unspecific	27.0066	26.7674	0.2392	1.18034
P62269	RS18_HUMAN	40S ribosomal protein S18 OS=Homo sapiens OX=9606 GN=RPS18 PE=1 SV=3	RPS18	152	17.719		Unspecific	33.3526	33.1153	0.237284	1.17877
P83731	RL24_HUMAN	60S ribosomal protein L24 OS=Homo sapiens OX=9606 GN=RPL24 PE=1 SV=1	RPL24	157	17.779		Unspecific	32.0994	31.8665	0.232919	1.17521
Q07283	TRHY_HUMAN	Trichohyalin OS=Homo sapiens OX=9606 GN=TCHH PE=1 SV=2	TCHH	1943	253.925		Unspecific	27.8092	27.5764	0.232756	1.17508
Q00839	HNRPU_HUMAN	Heterogeneous nuclear ribonucleoprotein U OS=Homo sapiens OX=9606 GN=HNRNPU PE=1 SV=6	HNRNPU	825	90.584		Unspecific	33.1889	32.9564	0.232452	1.17483
Q8TER5	ARH40_HUMAN	Rho guanine nucleotide exchange factor 40 OS=Homo sapiens OX=9606 GN=ARHGEF40 PE=1 SV=3	ARHGEF40	1519	164.658		Unspecific	26.2227	25.992	0.230673	1.17338
P15880	RS2_HUMAN	40S ribosomal protein S2 OS=Homo sapiens OX=9606 GN=RPS2 PE=1 SV=2	RPS2	293	31.324		Unspecific	33.4125	33.1837	0.228768	1.17183
Q00577	PURA_HUMAN	Transcriptional activator protein Pur-alpha OS=Homo sapiens OX=9606 GN=PURA PE=1 SV=2	PURA	322	34.911		Unspecific	29.7123	29.4895	0.222783	1.16698
Q5VTL8	PR38B_HUMAN	Pre-mRNA-splicing factor 38B OS=Homo sapiens OX=9606 GN=PRPF38B PE=1 SV=1	PRPF38B	546	64.468		Unspecific	24.7707	24.5572	0.213532	1.15952
Q9Y3U8	RL36_HUMAN	60S ribosomal protein L36 OS=Homo sapiens OX=9606 GN=RPL36 PE=1 SV=3	RPL36	105	12.254		Unspecific	29.9757	29.7629	0.212766	1.15891
O43237	DC1L2_HUMAN	Cytoplasmic dynein 1 light intermediate chain 2 OS=Homo sapiens OX=9606 GN=DYNC1LI2 PE=1 SV=1	DYNC1LI2	492	54.099		Unspecific	23.1037	22.896	0.207732	1.15487
Q7L576	CYFP1_HUMAN	Cytoplasmic FMR1-interacting protein 1 OS=Homo sapiens OX=9606 GN=CYFIP1 PE=1 SV=1	CYFIP1	1253	145.182	Q96F07	Unspecific	26.4096	26.2102	0.199417	1.14823
Q14669	TRIPC_HUMAN	E3 ubiquitin-protein ligase TRIP12 OS=Homo sapiens OX=9606 GN=TRIP12 PE=1 SV=1	TRIP12	1992	220.434		Unspecific	26.1813	25.9908	0.190423	1.1411
Q9Y2D5	AKAP2_HUMAN	A-kinase anchor protein 2 OS=Homo sapiens OX=9606 GN=AKAP2 PE=1 SV=3	AKAP2	859	94.661		Unspecific	27.0669	26.8808	0.186165	1.13774
Q7Z417	NUFP2_HUMAN	FMR1-interacting protein NUFIP2 OS=Homo sapiens OX=9606 GN=NUFIP2 PE=1 SV=1	NUFIP2	695	76.121		Unspecific	29.1278	28.946	0.181794	1.13429
P50454	SERPH_HUMAN	Serpin H1 OS=Homo sapiens OX=9606 GN=SERPINH1 PE=1 SV=2	SERPINH1	418	46.441		Unspecific	27.8576	27.6776	0.180015	1.1329
Q9UHA3	RLP24_HUMAN	Probable ribosome biogenesis protein RLP24 OS=Homo sapiens OX=9606 GN=RSL24D1 PE=1 SV=1	RSL24D1	163	19.621		Unspecific	26.2265	26.0519	0.174602	1.12865
P05141	ADT2_HUMAN	ADP/ATP translocase 2 OS=Homo sapiens OX=9606 GN=SLC25A5 PE=1 SV=7	SLC25A5	298	32.852	Q9H0C2	Unspecific	30.399	30.2287	0.170256	1.12526
O00178	GTPB1_HUMAN	GTP-binding protein 1 OS=Homo sapiens OX=9606 GN=GTPBP1 PE=1 SV=3	GTPBP1	669	72.454		Unspecific	27.3119	27.1449	0.166984	1.12271
Q99496	RING2_HUMAN	E3 ubiquitin-protein ligase RING2 OS=Homo sapiens OX=9606 GN=RNF2 PE=1 SV=1	RNF2	336	37.655	Q06587	Unspecific	24.6842	24.5174	0.166838	1.1226
Q9Y4F1	FARP1_HUMAN	FERM, ARHGEF and pleckstrin domain-containing protein 1 OS=Homo sapiens OX=9606 GN=FARP1 PE=1 SV=1	FARP1	1045	118.633		Unspecific	27.9596	27.7976	0.162029	1.11886
P13929	ENOB_HUMAN	Beta-enolase OS=Homo sapiens OX=9606 GN=ENO3 PE=1 SV=5	ENO3	434	46.987		Unspecific	27.4928	27.3308	0.161993	1.11883
P62826	RAN_HUMAN	GTP-binding nuclear protein Ran OS=Homo sapiens OX=9606 GN=RAN PE=1 SV=3	RAN	216	24.423		Unspecific	26.9416	26.7823	0.159247	1.1167
Q9Y3Y2	CHTOP_HUMAN	Chromatin target of PRMT1 protein OS=Homo sapiens OX=9606 GN=CHTOP PE=1 SV=2	CHTOP	248	26.397		Unspecific	29.4498	29.2919	0.157876	1.11564
Q13555	KCC2G_HUMAN	Calcium/calmodulin-dependent protein kinase type II subunit gamma OS=Homo sapiens OX=9606 GN=CAMK2G PE=1 SV=4	CAMK2G	558	62.607	Q13554;Q9UQM7	Unspecific	28.3576	28.2028	0.154825	1.11329
P11388	TOP2A_HUMAN	DNA topoisomerase 2-alpha OS=Homo sapiens OX=9606 GN=TOP2A PE=1 SV=3	TOP2A	1531	174.385		Unspecific	30.1985	30.0484	0.15004	1.1096
P15170	ERF3A_HUMAN	Eukaryotic peptide chain release factor GTP-binding subunit ERF3A OS=Homo sapiens OX=9606 GN=GSPT1 PE=1 SV=1	GSPT1	499	55.756	Q8IYD1	Unspecific	24.3683	24.2192	0.149141	1.10891
P62424	RL7A_HUMAN	60S ribosomal protein L7a OS=Homo sapiens OX=9606 GN=RPL7A PE=1 SV=2	RPL7A	266	29.996		Unspecific	33.8967	33.7519	0.144775	1.10556
P36578	RL4_HUMAN	60S ribosomal protein L4 OS=Homo sapiens OX=9606 GN=RPL4 PE=1 SV=5	RPL4	427	47.697		Unspecific	34.5874	34.4431	0.144243	1.10515
Q9GZR7	DDX24_HUMAN	ATP-dependent RNA helicase DDX24 OS=Homo sapiens OX=9606 GN=DDX24 PE=1 SV=1	DDX24	859	96.332		Unspecific	26.7032	26.5593	0.143898	1.10489
P49757	NUMB_HUMAN	Protein numb homolog OS=Homo sapiens OX=9606 GN=NUMB PE=1 SV=2	NUMB	651	70.804		Unspecific	25.888	25.7549	0.133161	1.09669
Q93009	UBP7_HUMAN	Ubiquitin carboxyl-terminal hydrolase 7 OS=Homo sapiens OX=9606 GN=USP7 PE=1 SV=2	USP7	1102	128.302		Unspecific	26.2874	26.1619	0.125488	1.09088
Q71UM5	RS27L_HUMAN	40S ribosomal protein S27-like OS=Homo sapiens OX=9606 GN=RPS27L PE=1 SV=3	RPS27L	84	9.477		Unspecific	28.8666	28.7417	0.124896	1.09043
P61513	RL37A_HUMAN	60S ribosomal protein L37a OS=Homo sapiens OX=9606 GN=RPL37A PE=1 SV=2	RPL37A	92	10.275	A6NKH3	Unspecific	32.891	32.7684	0.122547	1.08866
Q9Y2A7	NCKP1_HUMAN	Nck-associated protein 1 OS=Homo sapiens OX=9606 GN=NCKAP1 PE=1 SV=1	NCKAP1	1128	128.79		Unspecific	25.8112	25.6918	0.119434	1.08631
P52272	HNRPM_HUMAN	Heterogeneous nuclear ribonucleoprotein M OS=Homo sapiens OX=9606 GN=HNRNPM PE=1 SV=3	HNRNPM	730	77.516		Unspecific	31.1326	31.0196	0.112962	1.08145
Q9Y5S2	MRCKB_HUMAN	Serine/threonine-protein kinase MRCK beta OS=Homo sapiens OX=9606 GN=CDC42BPB PE=1 SV=2	CDC42BPB	1711	194.315	Q6DT37	Unspecific	29.793	29.6819	0.111122	1.08007
Q00325	MPCP_HUMAN	Phosphate carrier protein, mitochondrial OS=Homo sapiens OX=9606 GN=SLC25A3 PE=1 SV=2	SLC25A3	362	40.095		Unspecific	27.4654	27.3556	0.109876	1.07914
P62917	RL8_HUMAN	60S ribosomal protein L8 OS=Homo sapiens OX=9606 GN=RPL8 PE=1 SV=2	RPL8	257	28.025		Unspecific	33.8017	33.6951	0.106648	1.07672
P49207	RL34_HUMAN	60S ribosomal protein L34 OS=Homo sapiens OX=9606 GN=RPL34 PE=1 SV=3	RPL34	117	13.293		Unspecific	30.7141	30.6099	0.104171	1.07488
Q9Y2X3	NOP58_HUMAN	Nucleolar protein 58 OS=Homo sapiens OX=9606 GN=NOP58 PE=1 SV=1	NOP58	529	59.578		Unspecific	28.4367	28.3333	0.103486	1.07437
Q9UKU9	ANGL2_HUMAN	Angiopoietin-related protein 2 OS=Homo sapiens OX=9606 GN=ANGPTL2 PE=1 SV=1	ANGPTL2	493	57.104		Unspecific	25.3265	25.2232	0.103288	1.07422
O75400	PR40A_HUMAN	Pre-mRNA-processing factor 40 homolog A OS=Homo sapiens OX=9606 GN=PRPF40A PE=1 SV=2	PRPF40A	957	108.805		Unspecific	24.9396	24.8363	0.10323	1.07418
P33992	MCM5_HUMAN	DNA replication licensing factor MCM5 OS=Homo sapiens OX=9606 GN=MCM5 PE=1 SV=5	MCM5	734	82.286		Unspecific	28.5149	28.4147	0.100178	1.07191
Q96AG4	LRC59_HUMAN	Leucine-rich repeat-containing protein 59 OS=Homo sapiens OX=9606 GN=LRRC59 PE=1 SV=1	LRRC59	307	34.93		Unspecific	27.9139	27.8141	0.0997883	1.07162
Q8N4P3	MESH1_HUMAN	Guanosine-3',5'-bis(diphosphate) 3'-pyrophosphohydrolase MESH1 OS=Homo sapiens OX=9606 GN=HDDC3 PE=1 SV=3	HDDC3	179	20.329		Unspecific	26.3098	26.2108	0.0989882	1.07102
P63261	ACTG_HUMAN	Actin, cytoplasmic 2 OS=Homo sapiens OX=9606 GN=ACTG1 PE=1 SV=1	ACTG1	375	41.793		Unspecific	39.0914	38.9951	0.096223	1.06897
O15381	NVL_HUMAN	Nuclear valosin-containing protein-like OS=Homo sapiens OX=9606 GN=NVL PE=1 SV=1	NVL	856	95.051		Unspecific	28.7055	28.6169	0.0885529	1.0633
O43684	BUB3_HUMAN	Mitotic checkpoint protein BUB3 OS=Homo sapiens OX=9606 GN=BUB3 PE=1 SV=1	BUB3	328	37.155		Unspecific	27.5694	27.4819	0.0874945	1.06252
P47813	IF1AX_HUMAN	Eukaryotic translation initiation factor 1A, X-chromosomal OS=Homo sapiens OX=9606 GN=EIF1AX PE=1 SV=2	EIF1AX	144	16.46	O14602	Unspecific	26.4801	26.3937	0.0864123	1.06173
O95232	LC7L3_HUMAN	Luc7-like protein 3 OS=Homo sapiens OX=9606 GN=LUC7L3 PE=1 SV=2	LUC7L3	432	51.466		Unspecific	28.2982	28.214	0.0842321	1.06012
P68366	TBA4A_HUMAN	Tubulin alpha-4A chain OS=Homo sapiens OX=9606 GN=TUBA4A PE=1 SV=1	TUBA4A	448	49.924		Unspecific	26.5412	26.4608	0.0804388	1.05734
P61254	RL26_HUMAN	60S ribosomal protein L26 OS=Homo sapiens OX=9606 GN=RPL26 PE=1 SV=1	RPL26	145	17.258	Q9UNX3	Unspecific	33.538	33.467	0.0710083	1.05045
Q9UNQ2	DIM1_HUMAN	Probable dimethyladenosine transferase OS=Homo sapiens OX=9606 GN=DIMT1 PE=1 SV=1	DIMT1	313	35.236		Unspecific	26.5447	26.4764	0.068293	1.04848
Q14739	LBR_HUMAN	Delta(14)-sterol reductase LBR OS=Homo sapiens OX=9606 GN=LBR PE=1 SV=2	LBR	615	70.703		Unspecific	26.9382	26.8704	0.0677608	1.04809
Q02543	RL18A_HUMAN	60S ribosomal protein L18a OS=Homo sapiens OX=9606 GN=RPL18A PE=1 SV=2	RPL18A	176	20.762		Unspecific	32.1042	32.0417	0.0624594	1.04424
Q13247	SRSF6_HUMAN	Serine/arginine-rich splicing factor 6 OS=Homo sapiens OX=9606 GN=SRSF6 PE=1 SV=2	SRSF6	344	39.587	Q08170	Unspecific	29.9144	29.8587	0.0557694	1.03941
O00425	IF2B3_HUMAN	Insulin-like growth factor 2 mRNA-binding protein 3 OS=Homo sapiens OX=9606 GN=IGF2BP3 PE=1 SV=2	IGF2BP3	579	63.705		Unspecific	29.324	29.2699	0.0540457	1.03817
P53680	AP2S1_HUMAN	AP-2 complex subunit sigma OS=Homo sapiens OX=9606 GN=AP2S1 PE=1 SV=2	AP2S1	142	17.018		Unspecific	28.782	28.7374	0.0446286	1.03142
P22626	ROA2_HUMAN	Heterogeneous nuclear ribonucleoproteins A2/B1 OS=Homo sapiens OX=9606 GN=HNRNPA2B1 PE=1 SV=2	HNRNPA2B1	353	37.43		Unspecific	29.227	29.1848	0.0422153	1.02969
Q5TEC6	H37_HUMAN	Histone H3-7 OS=Homo sapiens OX=9606 GN=H3-7 PE=1 SV=1	H3-7	136	15.43		Unspecific	27.9344	27.893	0.0414794	1.02917
P62244	RS15A_HUMAN	40S ribosomal protein S15a OS=Homo sapiens OX=9606 GN=RPS15A PE=1 SV=2	RPS15A	130	14.84		Unspecific	32.7731	32.7362	0.0369105	1.02591
Q9NVN8	GNL3L_HUMAN	Guanine nucleotide-binding protein-like 3-like protein OS=Homo sapiens OX=9606 GN=GNL3L PE=1 SV=1	GNL3L	582	65.573		Unspecific	23.573	23.544	0.02896	1.02028
P52926	HMGA2_HUMAN	High mobility group protein HMGI-C OS=Homo sapiens OX=9606 GN=HMGA2 PE=1 SV=1	HMGA2	109	11.832		Unspecific	27.0885	27.063	0.0254972	1.01783
O75475	PSIP1_HUMAN	PC4 and SFRS1-interacting protein OS=Homo sapiens OX=9606 GN=PSIP1 PE=1 SV=1	PSIP1	530	60.103		Unspecific	27.088	27.0631	0.0248887	1.0174
P19320	VCAM1_HUMAN	Vascular cell adhesion protein 1 OS=Homo sapiens OX=9606 GN=VCAM1 PE=1 SV=1	VCAM1	739	81.276	P49454	Unspecific	26.9183	26.8957	0.0225847	1.01578
Q9Y265	RUVB1_HUMAN	RuvB-like 1 OS=Homo sapiens OX=9606 GN=RUVBL1 PE=1 SV=1	RUVBL1	456	50.228		Unspecific	28.8856	28.865	0.0206549	1.01442
Q12894	IFRD2_HUMAN	Interferon-related developmental regulator 2 OS=Homo sapiens OX=9606 GN=IFRD2 PE=1 SV=3	IFRD2	506	54.814		Unspecific	25.0678	25.0485	0.0192855	1.01346
Q6NZI2	CAVN1_HUMAN	Caveolae-associated protein 1 OS=Homo sapiens OX=9606 GN=CAVIN1 PE=1 SV=1	CAVIN1	390	43.476		Unspecific	28.9211	28.9028	0.0182519	1.01273
P50991	TCPD_HUMAN	T-complex protein 1 subunit delta OS=Homo sapiens OX=9606 GN=CCT4 PE=1 SV=4	CCT4	539	57.924		Unspecific	27.4332	27.4164	0.0168158	1.01172
P21291	CSRP1_HUMAN	Cysteine and glycine-rich protein 1 OS=Homo sapiens OX=9606 GN=CSRP1 PE=1 SV=3	CSRP1	193	20.567		Unspecific	27.074	27.0612	0.0128213	1.00893
Q92841	DDX17_HUMAN	Probable ATP-dependent RNA helicase DDX17 OS=Homo sapiens OX=9606 GN=DDX17 PE=1 SV=2	DDX17	729	80.272		Unspecific	29.9897	29.9773	0.0123674	1.00861
Q14444	CAPR1_HUMAN	Caprin-1 OS=Homo sapiens OX=9606 GN=CAPRIN1 PE=1 SV=2	CAPRIN1	709	78.366		Unspecific	32.0595	32.0509	0.00856739	1.00596
Q14694	UBP10_HUMAN	Ubiquitin carboxyl-terminal hydrolase 10 OS=Homo sapiens OX=9606 GN=USP10 PE=1 SV=2	USP10	798	87.134		Unspecific	27.9725	27.9694	0.00312574	1.00217
O76094	SRP72_HUMAN	Signal recognition particle subunit SRP72 OS=Homo sapiens OX=9606 GN=SRP72 PE=1 SV=3	SRP72	671	74.606		Unspecific	27.7641	27.7619	0.00215356	1.00149
Q9UM00	TMCO1_HUMAN	Calcium load-activated calcium channel OS=Homo sapiens OX=9606 GN=TMCO1 PE=1 SV=2	TMCO1	239	27.079		Unspecific	24.4899	24.4879	0.00196077	1.00136
P04083	ANXA1_HUMAN	Annexin A1 OS=Homo sapiens OX=9606 GN=ANXA1 PE=1 SV=2	ANXA1	346	38.714		Unspecific	26.4204	26.4208	-0.000353346	0.999755
Q5T6F2	UBAP2_HUMAN	Ubiquitin-associated protein 2 OS=Homo sapiens OX=9606 GN=UBAP2 PE=1 SV=1	UBAP2	1119	117.116		Unspecific	26.4664	26.4709	-0.00453619	0.996861
O00303	EIF3F_HUMAN	Eukaryotic translation initiation factor 3 subunit F OS=Homo sapiens OX=9606 GN=EIF3F PE=1 SV=1	EIF3F	357	37.564		Unspecific	26.2056	26.2111	-0.00550783	0.99619
P35606	COPB2_HUMAN	Coatomer subunit beta' OS=Homo sapiens OX=9606 GN=COPB2 PE=1 SV=2	COPB2	906	102.487		Unspecific	25.9569	25.965	-0.00806205	0.994427
P16403	H12_HUMAN	Histone H1.2 OS=Homo sapiens OX=9606 GN=H1-2 PE=1 SV=2	H1-2	213	21.365	P10412;P16402;P22492;Q02539	Unspecific	31.2754	31.2839	-0.00846742	0.994148
O60506	HNRPQ_HUMAN	Heterogeneous nuclear ribonucleoprotein Q OS=Homo sapiens OX=9606 GN=SYNCRIP PE=1 SV=2	SYNCRIP	623	69.603		Unspecific	30.6277	30.6362	-0.00849718	0.994128
Q14847	LASP1_HUMAN	LIM and SH3 domain protein 1 OS=Homo sapiens OX=9606 GN=LASP1 PE=1 SV=2	LASP1	261	29.717		Unspecific	28.5621	28.5723	-0.0101565	0.992985
P62191	PRS4_HUMAN	26S proteasome regulatory subunit 4 OS=Homo sapiens OX=9606 GN=PSMC1 PE=1 SV=1	PSMC1	440	49.185		Unspecific	26.9256	26.9365	-0.0109368	0.992448
Q15334	L2GL1_HUMAN	Lethal(2) giant larvae protein homolog 1 OS=Homo sapiens OX=9606 GN=LLGL1 PE=1 SV=3	LLGL1	1064	115.418		Unspecific	25.0746	25.0895	-0.014907	0.98972
Q86UU1	PHLB1_HUMAN	Pleckstrin homology-like domain family B member 1 OS=Homo sapiens OX=9606 GN=PHLDB1 PE=1 SV=1	PHLDB1	1377	151.162		Unspecific	26.1979	26.214	-0.016047	0.988939
Q9Y230	RUVB2_HUMAN	RuvB-like 2 OS=Homo sapiens OX=9606 GN=RUVBL2 PE=1 SV=3	RUVBL2	463	51.157		Unspecific	27.9711	27.9895	-0.0184153	0.987317
Q9UJC5	SH3L2_HUMAN	SH3 domain-binding glutamic acid-rich-like protein 2 OS=Homo sapiens OX=9606 GN=SH3BGRL2 PE=1 SV=2	SH3BGRL2	107	12.326		Unspecific	28.7411	28.7693	-0.028211	0.980636
Q13151	ROA0_HUMAN	Heterogeneous nuclear ribonucleoprotein A0 OS=Homo sapiens OX=9606 GN=HNRNPA0 PE=1 SV=1	HNRNPA0	305	30.841		Unspecific	29.617	29.6457	-0.0287279	0.980284
P27635	RL10_HUMAN	60S ribosomal protein L10 OS=Homo sapiens OX=9606 GN=RPL10 PE=1 SV=5	RPL10	214	24.577	Q96L21	Unspecific	33.7449	33.778	-0.0330894	0.977325
Q8ND56	LS14A_HUMAN	Protein LSM14 homolog A OS=Homo sapiens OX=9606 GN=LSM14A PE=1 SV=3	LSM14A	463	50.53		Unspecific	24.7991	24.8332	-0.0341381	0.976615
Q9H0D6	XRN2_HUMAN	5'-3' exoribonuclease 2 OS=Homo sapiens OX=9606 GN=XRN2 PE=1 SV=1	XRN2	950	108.582		Unspecific	25.9277	25.9653	-0.0375686	0.974296
Q9H7B2	RPF2_HUMAN	Ribosome production factor 2 homolog OS=Homo sapiens OX=9606 GN=RPF2 PE=1 SV=2	RPF2	306	35.583		Unspecific	26.4566	26.4954	-0.0387169	0.97352
Q9NSY1	BMP2K_HUMAN	BMP-2-inducible protein kinase OS=Homo sapiens OX=9606 GN=BMP2K PE=1 SV=2	BMP2K	1161	129.172		Unspecific	26.0534	26.0964	-0.0430846	0.970578
P63173	RL38_HUMAN	60S ribosomal protein L38 OS=Homo sapiens OX=9606 GN=RPL38 PE=1 SV=2	RPL38	70	8.218		Unspecific	32.3528	32.396	-0.0432196	0.970487
Q6DN90	IQEC1_HUMAN	IQ motif and SEC7 domain-containing protein 1 OS=Homo sapiens OX=9606 GN=IQSEC1 PE=1 SV=1	IQSEC1	963	108.314		Unspecific	25.7005	25.7445	-0.0439836	0.969973
Q9H6W3	RIOX1_HUMAN	Ribosomal oxygenase 1 OS=Homo sapiens OX=9606 GN=RIOX1 PE=1 SV=2	RIOX1	641	71.086		Unspecific	29.7924	29.8369	-0.0445046	0.969623
P60866	RS20_HUMAN	40S ribosomal protein S20 OS=Homo sapiens OX=9606 GN=RPS20 PE=1 SV=1	RPS20	119	13.373		Unspecific	31.3038	31.3541	-0.0502732	0.965753
P62847	RS24_HUMAN	40S ribosomal protein S24 OS=Homo sapiens OX=9606 GN=RPS24 PE=1 SV=1	RPS24	133	15.423		Unspecific	33.0674	33.119	-0.0516703	0.964819
Q92974	ARHG2_HUMAN	Rho guanine nucleotide exchange factor 2 OS=Homo sapiens OX=9606 GN=ARHGEF2 PE=1 SV=4	ARHGEF2	986	111.543		Unspecific	26.1257	26.1806	-0.0548834	0.962672
Q9UKV8	AGO2_HUMAN	Protein argonaute-2 OS=Homo sapiens OX=9606 GN=AGO2 PE=1 SV=3	AGO2	859	97.208	Q9UL18;Q9H9G7;Q9HCK5	Unspecific	26.5041	26.5618	-0.0577642	0.960752
P37108	SRP14_HUMAN	Signal recognition particle 14 kDa protein OS=Homo sapiens OX=9606 GN=SRP14 PE=1 SV=2	SRP14	136	14.57		Unspecific	28.1537	28.2117	-0.0579542	0.960625
O75746	S2512_HUMAN	Electrogenic aspartate/glutamate antiporter SLC25A12, mitochondrial OS=Homo sapiens OX=9606 GN=SLC25A12 PE=1 SV=2	SLC25A12	678	74.762	Q9UJS0	Unspecific	25.6075	25.667	-0.0594568	0.959625
Q99878	H2A1J_HUMAN	Histone H2A type 1-J OS=Homo sapiens OX=9606 GN=H2AC14 PE=1 SV=3	H2AC14	128	13.936	Q96KK5;Q9BTM1;Q16777;Q93077;Q7L7L0;Q6FI13;P20671;P0C0S8;P04908	Unspecific	31.3074	31.3719	-0.0644961	0.956279
Q9UG63	ABCF2_HUMAN	ATP-binding cassette sub-family F member 2 OS=Homo sapiens OX=9606 GN=ABCF2 PE=1 SV=2	ABCF2	623	71.29		Unspecific	29.3694	29.4368	-0.0674007	0.954356
P46777	RL5_HUMAN	60S ribosomal protein L5 OS=Homo sapiens OX=9606 GN=RPL5 PE=1 SV=3	RPL5	297	34.363		Unspecific	32.1692	32.239	-0.0697718	0.952789
P08708	RS17_HUMAN	40S ribosomal protein S17 OS=Homo sapiens OX=9606 GN=RPS17 PE=1 SV=2	RPS17	135	15.55		Unspecific	33.454	33.528	-0.0739638	0.950024
Q86VV8	RTTN_HUMAN	Rotatin OS=Homo sapiens OX=9606 GN=RTTN PE=1 SV=3	RTTN	2226	248.63		Unspecific	28.3492	28.4237	-0.074492	0.949676
Q9Y6M1	IF2B2_HUMAN	Insulin-like growth factor 2 mRNA-binding protein 2 OS=Homo sapiens OX=9606 GN=IGF2BP2 PE=1 SV=2	IGF2BP2	599	66.121	Q9NZI8	Unspecific	30.6705	30.7474	-0.0769269	0.948075
P34932	HSP74_HUMAN	Heat shock 70 kDa protein 4 OS=Homo sapiens OX=9606 GN=HSPA4 PE=1 SV=4	HSPA4	840	94.331		Unspecific	24.5671	24.6441	-0.0770185	0.948015
P55084	ECHB_HUMAN	Trifunctional enzyme subunit beta, mitochondrial OS=Homo sapiens OX=9606 GN=HADHB PE=1 SV=3	HADHB	474	51.294		Unspecific	24.8008	24.8787	-0.0778258	0.947484
Q58FF8	H90B2_HUMAN	Putative heat shock protein HSP 90-beta 2 OS=Homo sapiens OX=9606 GN=HSP90AB2P PE=1 SV=2	HSP90AB2P	381	44.349		Unspecific	25.8084	25.8915	-0.0830976	0.944029
P48729	KC1A_HUMAN	Casein kinase I isoform alpha OS=Homo sapiens OX=9606 GN=CSNK1A1 PE=1 SV=2	CSNK1A1	337	38.915	Q8N752	Unspecific	27.1939	27.2796	-0.0857371	0.942303
Q92499	DDX1_HUMAN	ATP-dependent RNA helicase DDX1 OS=Homo sapiens OX=9606 GN=DDX1 PE=1 SV=2	DDX1	740	82.432		Unspecific	29.5284	29.6156	-0.0871899	0.941355
Q01130	SRSF2_HUMAN	Serine/arginine-rich splicing factor 2 OS=Homo sapiens OX=9606 GN=SRSF2 PE=1 SV=4	SRSF2	221	25.476	Q9BRL6	Unspecific	28.8119	28.8998	-0.0879454	0.940862
Q13595	TRA2A_HUMAN	Transformer-2 protein homolog alpha OS=Homo sapiens OX=9606 GN=TRA2A PE=1 SV=1	TRA2A	282	32.689		Unspecific	25.5157	25.6066	-0.0908465	0.938972
P62081	RS7_HUMAN	40S ribosomal protein S7 OS=Homo sapiens OX=9606 GN=RPS7 PE=1 SV=1	RPS7	194	22.127		Unspecific	34.4062	34.505	-0.0988173	0.933798
P04843	RPN1_HUMAN	Dolichyl-diphosphooligosaccharide--protein glycosyltransferase subunit 1 OS=Homo sapiens OX=9606 GN=RPN1 PE=1 SV=1	RPN1	607	68.569		Unspecific	28.7487	28.8528	-0.104075	0.930401
O95793	STAU1_HUMAN	Double-stranded RNA-binding protein Staufen homolog 1 OS=Homo sapiens OX=9606 GN=STAU1 PE=1 SV=2	STAU1	577	63.182		Unspecific	28.9047	29.0095	-0.104703	0.929996
P39019	RS19_HUMAN	40S ribosomal protein S19 OS=Homo sapiens OX=9606 GN=RPS19 PE=1 SV=2	RPS19	145	16.061		Unspecific	32.6998	32.809	-0.10917	0.927121
A0FGR8	ESYT2_HUMAN	Extended synaptotagmin-2 OS=Homo sapiens OX=9606 GN=ESYT2 PE=1 SV=1	ESYT2	921	102.357		Unspecific	27.0525	27.1623	-0.109829	0.926698
Q14498	RBM39_HUMAN	RNA-binding protein 39 OS=Homo sapiens OX=9606 GN=RBM39 PE=1 SV=2	RBM39	530	59.38	Q86U06	Unspecific	30.6697	30.7839	-0.114119	0.923947
P52597	HNRPF_HUMAN	Heterogeneous nuclear ribonucleoprotein F OS=Homo sapiens OX=9606 GN=HNRNPF PE=1 SV=3	HNRNPF	415	45.672		Unspecific	28.755	28.8692	-0.114269	0.92385
O00291	HIP1_HUMAN	Huntingtin-interacting protein 1 OS=Homo sapiens OX=9606 GN=HIP1 PE=1 SV=5	HIP1	1037	116.221		Unspecific	26.8937	27.0106	-0.116972	0.922121
P51991	ROA3_HUMAN	Heterogeneous nuclear ribonucleoprotein A3 OS=Homo sapiens OX=9606 GN=HNRNPA3 PE=1 SV=2	HNRNPA3	378	39.595		Unspecific	31.2047	31.3229	-0.118143	0.921373
P62910	RL32_HUMAN	60S ribosomal protein L32 OS=Homo sapiens OX=9606 GN=RPL32 PE=1 SV=2	RPL32	135	15.86		Unspecific	30.7478	30.8692	-0.121404	0.919292
Q9BW19	KIFC1_HUMAN	Kinesin-like protein KIFC1 OS=Homo sapiens OX=9606 GN=KIFC1 PE=1 SV=2	KIFC1	673	73.748		Unspecific	23.4433	23.5674	-0.124149	0.917545
P50238	CRIP1_HUMAN	Cysteine-rich protein 1 OS=Homo sapiens OX=9606 GN=CRIP1 PE=1 SV=3	CRIP1	77	8.533		Unspecific	27.179	27.3117	-0.132705	0.91212
Q13523	PRP4B_HUMAN	Serine/threonine-protein kinase PRP4 homolog OS=Homo sapiens OX=9606 GN=PRPF4B PE=1 SV=3	PRPF4B	1007	116.987		Unspecific	22.8062	22.9441	-0.137893	0.908845
Q6PKG0	LARP1_HUMAN	La-related protein 1 OS=Homo sapiens OX=9606 GN=LARP1 PE=1 SV=2	LARP1	1096	123.51	Q659C4	Unspecific	30.2333	30.3722	-0.138937	0.908188
O43663	PRC1_HUMAN	Protein regulator of cytokinesis 1 OS=Homo sapiens OX=9606 GN=PRC1 PE=1 SV=2	PRC1	620	71.607		Unspecific	24.4056	24.5527	-0.147126	0.903048
Q8NF50	DOCK8_HUMAN	Dedicator of cytokinesis protein 8 OS=Homo sapiens OX=9606 GN=DOCK8 PE=1 SV=3	DOCK8	2099	238.529		Unspecific	23.5757	23.723	-0.147315	0.90293
Q7L2E3	DHX30_HUMAN	ATP-dependent RNA helicase DHX30 OS=Homo sapiens OX=9606 GN=DHX30 PE=1 SV=1	DHX30	1194	133.938		Unspecific	29.1718	29.3198	-0.148014	0.902492
P17480	UBF1_HUMAN	Nucleolar transcription factor 1 OS=Homo sapiens OX=9606 GN=UBTF PE=1 SV=1	UBTF	764	89.406		Unspecific	27.472	27.6332	-0.161219	0.894269
Q6P5R6	RL22L_HUMAN	60S ribosomal protein L22-like 1 OS=Homo sapiens OX=9606 GN=RPL22L1 PE=1 SV=2	RPL22L1	122	14.607		Unspecific	29.1223	29.2836	-0.161283	0.894229
Q9GZL7	WDR12_HUMAN	Ribosome biogenesis protein WDR12 OS=Homo sapiens OX=9606 GN=WDR12 PE=1 SV=2	WDR12	423	47.708		Unspecific	26.8985	27.0607	-0.162242	0.893635
Q92614	MY18A_HUMAN	Unconventional myosin-XVIIIa OS=Homo sapiens OX=9606 GN=MYO18A PE=1 SV=3	MYO18A	2054	233.115		Unspecific	31.2342	31.3966	-0.162417	0.893527
Q9H0S4	DDX47_HUMAN	Probable ATP-dependent RNA helicase DDX47 OS=Homo sapiens OX=9606 GN=DDX47 PE=1 SV=1	DDX47	455	50.647		Unspecific	26.8336	26.9979	-0.164231	0.892404
O95819	M4K4_HUMAN	Mitogen-activated protein kinase kinase kinase kinase 4 OS=Homo sapiens OX=9606 GN=MAP4K4 PE=1 SV=2	MAP4K4	1239	142.101	Q8N4C8;Q9UKE5	Unspecific	27.3624	27.5326	-0.170157	0.888746
Q9NR30	DDX21_HUMAN	Nucleolar RNA helicase 2 OS=Homo sapiens OX=9606 GN=DDX21 PE=1 SV=5	DDX21	783	87.344		Unspecific	29.8678	30.0451	-0.177212	0.884411
P17844	DDX5_HUMAN	Probable ATP-dependent RNA helicase DDX5 OS=Homo sapiens OX=9606 GN=DDX5 PE=1 SV=1	DDX5	614	69.148		Unspecific	31.7759	31.9533	-0.177391	0.884301
Q13283	G3BP1_HUMAN	Ras GTPase-activating protein-binding protein 1 OS=Homo sapiens OX=9606 GN=G3BP1 PE=1 SV=1	G3BP1	466	52.164		Unspecific	32.2641	32.4421	-0.178002	0.883927
P46782	RS5_HUMAN	40S ribosomal protein S5 OS=Homo sapiens OX=9606 GN=RPS5 PE=1 SV=4	RPS5	204	22.876		Unspecific	32.281	32.4604	-0.179373	0.883087
P12235	ADT1_HUMAN	ADP/ATP translocase 1 OS=Homo sapiens OX=9606 GN=SLC25A4 PE=1 SV=4	SLC25A4	298	33.065		Unspecific	26.8945	27.0765	-0.182068	0.881439
O60832	DKC1_HUMAN	H/ACA ribonucleoprotein complex subunit DKC1 OS=Homo sapiens OX=9606 GN=DKC1 PE=1 SV=3	DKC1	514	57.674		Unspecific	25.7267	25.9134	-0.186686	0.878621
Q9BQ39	DDX50_HUMAN	ATP-dependent RNA helicase DDX50 OS=Homo sapiens OX=9606 GN=DDX50 PE=1 SV=1	DDX50	737	82.565		Unspecific	27.3213	27.5101	-0.188823	0.877321
Q9BRK4	LZTS2_HUMAN	Leucine zipper putative tumor suppressor 2 OS=Homo sapiens OX=9606 GN=LZTS2 PE=1 SV=2	LZTS2	669	72.759		Unspecific	25.3467	25.5379	-0.191241	0.875852
P53999	TCP4_HUMAN	Activated RNA polymerase II transcriptional coactivator p15 OS=Homo sapiens OX=9606 GN=SUB1 PE=1 SV=3	SUB1	127	14.395		Unspecific	27.2282	27.4273	-0.199134	0.871073
Q9UMS4	PRP19_HUMAN	Pre-mRNA-processing factor 19 OS=Homo sapiens OX=9606 GN=PRPF19 PE=1 SV=1	PRPF19	504	55.181		Unspecific	28.3362	28.542	-0.205761	0.867081
Q92615	LAR4B_HUMAN	La-related protein 4B OS=Homo sapiens OX=9606 GN=LARP4B PE=1 SV=3	LARP4B	738	80.552		Unspecific	23.9763	24.1854	-0.209088	0.865084
P82663	RT25_HUMAN	28S ribosomal protein S25, mitochondrial OS=Homo sapiens OX=9606 GN=MRPS25 PE=1 SV=1	MRPS25	173	20.116		Unspecific	25.8291	26.042	-0.212919	0.86279
Q07065	CKAP4_HUMAN	Cytoskeleton-associated protein 4 OS=Homo sapiens OX=9606 GN=CKAP4 PE=1 SV=2	CKAP4	602	66.022		Unspecific	28.4001	28.6205	-0.220448	0.858299
O60884	DNJA2_HUMAN	DnaJ homolog subfamily A member 2 OS=Homo sapiens OX=9606 GN=DNAJA2 PE=1 SV=1	DNAJA2	412	45.746		Unspecific	25.7294	25.9537	-0.224325	0.855995
Q9NYF8	BCLF1_HUMAN	Bcl-2-associated transcription factor 1 OS=Homo sapiens OX=9606 GN=BCLAF1 PE=1 SV=2	BCLAF1	920	106.122		Unspecific	25.4505	25.6772	-0.226728	0.854571
P61247	RS3A_HUMAN	40S ribosomal protein S3a OS=Homo sapiens OX=9606 GN=RPS3A PE=1 SV=2	RPS3A	264	29.945		Unspecific	33.1551	33.3864	-0.231234	0.851906
Q8IZU8	DSEL_HUMAN	Dermatan-sulfate epimerase-like protein OS=Homo sapiens OX=9606 GN=DSEL PE=2 SV=2	DSEL	1212	139.238		Unspecific	25.9175	26.1489	-0.231349	0.851838
P62277	RS13_HUMAN	40S ribosomal protein S13 OS=Homo sapiens OX=9606 GN=RPS13 PE=1 SV=2	RPS13	151	17.222		Unspecific	33.8348	34.0674	-0.232567	0.851119
Q9HCE1	MOV10_HUMAN	Helicase MOV-10 OS=Homo sapiens OX=9606 GN=MOV10 PE=1 SV=2	MOV10	1003	113.671		Unspecific	26.9472	27.1827	-0.235569	0.84935
O60701	UGDH_HUMAN	UDP-glucose 6-dehydrogenase OS=Homo sapiens OX=9606 GN=UGDH PE=1 SV=1	UGDH	494	55.024		Unspecific	25.5811	25.817	-0.235952	0.849125
Q06787	FMR1_HUMAN	Fragile X messenger ribonucleoprotein 1 OS=Homo sapiens OX=9606 GN=FMR1 PE=1 SV=1	FMR1	632	71.174		Unspecific	30.0169	30.2568	-0.239853	0.846831
Q9BVA1	TBB2B_HUMAN	Tubulin beta-2B chain OS=Homo sapiens OX=9606 GN=TUBB2B PE=1 SV=1	TUBB2B	445	49.953	Q13885	Unspecific	25.0525	25.2959	-0.243471	0.84471
P22234	PUR6_HUMAN	Bifunctional phosphoribosylaminoimidazole carboxylase/phosphoribosylaminoimidazole succinocarboxamide synthetase OS=Homo sapiens OX=9606 GN=PAICS PE=1 SV=3	PAICS	425	47.079		Unspecific	24.7955	25.0392	-0.243666	0.844597
Q9NZB2	F120A_HUMAN	Constitutive coactivator of PPAR-gamma-like protein 1 OS=Homo sapiens OX=9606 GN=FAM120A PE=1 SV=2	FAM120A	1118	121.888		Unspecific	27.9395	28.1834	-0.243937	0.844438
A0PJZ3	GXLT2_HUMAN	Glucoside xylosyltransferase 2 OS=Homo sapiens OX=9606 GN=GXYLT2 PE=2 SV=2	GXYLT2	443	51.056		Unspecific	25.4655	25.7096	-0.244114	0.844334
P62888	RL30_HUMAN	60S ribosomal protein L30 OS=Homo sapiens OX=9606 GN=RPL30 PE=1 SV=2	RPL30	115	12.784		Unspecific	31.9153	32.1604	-0.245101	0.843757
P62308	RUXG_HUMAN	Small nuclear ribonucleoprotein G OS=Homo sapiens OX=9606 GN=SNRPG PE=1 SV=1	SNRPG	76	8.496	A8MWD9	Unspecific	25.4698	25.7152	-0.245443	0.843557
P62851	RS25_HUMAN	40S ribosomal protein S25 OS=Homo sapiens OX=9606 GN=RPS25 PE=1 SV=1	RPS25	125	13.742		Unspecific	31.647	31.9007	-0.253766	0.838704
Q86UP2	KTN1_HUMAN	Kinectin OS=Homo sapiens OX=9606 GN=KTN1 PE=1 SV=1	KTN1	1357	156.275		Unspecific	25.8489	26.1038	-0.254939	0.838023
P29692	EF1D_HUMAN	Elongation factor 1-delta OS=Homo sapiens OX=9606 GN=EEF1D PE=1 SV=5	EEF1D	281	31.122		Unspecific	27.2947	27.5502	-0.255435	0.837735
Q92900	RENT1_HUMAN	Regulator of nonsense transcripts 1 OS=Homo sapiens OX=9606 GN=UPF1 PE=1 SV=2	UPF1	1129	124.345		Unspecific	26.7428	26.9995	-0.256704	0.836998
Q8IZH2	XRN1_HUMAN	5'-3' exoribonuclease 1 OS=Homo sapiens OX=9606 GN=XRN1 PE=1 SV=1	XRN1	1706	194.107		Unspecific	24.5402	24.7985	-0.258317	0.836063
Q9UEW8	STK39_HUMAN	STE20/SPS1-related proline-alanine-rich protein kinase OS=Homo sapiens OX=9606 GN=STK39 PE=1 SV=3	STK39	545	59.474		Unspecific	24.0546	24.3172	-0.262634	0.833565
Q92600	CNOT9_HUMAN	CCR4-NOT transcription complex subunit 9 OS=Homo sapiens OX=9606 GN=CNOT9 PE=1 SV=1	CNOT9	299	33.631		Unspecific	24.9711	25.2411	-0.270087	0.82927
Q00341	VIGLN_HUMAN	Vigilin OS=Homo sapiens OX=9606 GN=HDLBP PE=1 SV=2	HDLBP	1268	141.456		Unspecific	29.0432	29.3137	-0.270474	0.829047
Q9UGI8	TES_HUMAN	Testin OS=Homo sapiens OX=9606 GN=TES PE=1 SV=1	TES	421	47.996		Unspecific	29.3532	29.6239	-0.270735	0.828897
P23396	RS3_HUMAN	40S ribosomal protein S3 OS=Homo sapiens OX=9606 GN=RPS3 PE=1 SV=2	RPS3	243	26.688		Unspecific	33.2756	33.5486	-0.27299	0.827603
Q9NVP1	DDX18_HUMAN	ATP-dependent RNA helicase DDX18 OS=Homo sapiens OX=9606 GN=DDX18 PE=1 SV=2	DDX18	670	75.407		Unspecific	27.6611	27.9404	-0.279392	0.823938
Q04917	1433F_HUMAN	14-3-3 protein eta OS=Homo sapiens OX=9606 GN=YWHAH PE=1 SV=4	YWHAH	246	28.219		Unspecific	25.4432	25.7254	-0.282166	0.822356
P56537	IF6_HUMAN	Eukaryotic translation initiation factor 6 OS=Homo sapiens OX=9606 GN=EIF6 PE=1 SV=1	EIF6	245	26.599		Unspecific	27.4554	27.7419	-0.286503	0.819887
P36542	ATPG_HUMAN	ATP synthase subunit gamma, mitochondrial OS=Homo sapiens OX=9606 GN=ATP5F1C PE=1 SV=1	ATP5F1C	298	32.996		Unspecific	27.7607	28.0481	-0.287463	0.819341
P62913	RL11_HUMAN	60S ribosomal protein L11 OS=Homo sapiens OX=9606 GN=RPL11 PE=1 SV=2	RPL11	178	20.252		Unspecific	33.0909	33.3803	-0.289426	0.818227
P46781	RS9_HUMAN	40S ribosomal protein S9 OS=Homo sapiens OX=9606 GN=RPS9 PE=1 SV=3	RPS9	194	22.591		Unspecific	33.0105	33.3042	-0.293692	0.815812
Q02241	KIF23_HUMAN	Kinesin-like protein KIF23 OS=Homo sapiens OX=9606 GN=KIF23 PE=1 SV=3	KIF23	960	110.059		Unspecific	24.7124	25.014	-0.301612	0.811345
Q02878	RL6_HUMAN	60S ribosomal protein L6 OS=Homo sapiens OX=9606 GN=RPL6 PE=1 SV=3	RPL6	288	32.728		Unspecific	32.2445	32.5474	-0.302954	0.810591
Q14258	TRI25_HUMAN	E3 ubiquitin/ISG15 ligase TRIM25 OS=Homo sapiens OX=9606 GN=TRIM25 PE=1 SV=2	TRIM25	630	70.973		Unspecific	26.177	26.487	-0.31004	0.806619
Q9UKD2	MRT4_HUMAN	mRNA turnover protein 4 homolog OS=Homo sapiens OX=9606 GN=MRTO4 PE=1 SV=2	MRTO4	239	27.56		Unspecific	27.3959	27.7096	-0.313736	0.804556
P84022	SMAD3_HUMAN	Mothers against decapentaplegic homolog 3 OS=Homo sapiens OX=9606 GN=SMAD3 PE=1 SV=1	SMAD3	425	48.081	Q15796;O15198	Unspecific	25.2146	25.5333	-0.318664	0.801812
A5YKK6	CNOT1_HUMAN	CCR4-NOT transcription complex subunit 1 OS=Homo sapiens OX=9606 GN=CNOT1 PE=1 SV=2	CNOT1	2376	266.939		Unspecific	23.4703	23.7895	-0.319118	0.80156
P18077	RL35A_HUMAN	60S ribosomal protein L35a OS=Homo sapiens OX=9606 GN=RPL35A PE=1 SV=2	RPL35A	110	12.538		Unspecific	31.771	32.093	-0.321999	0.799961
P26368	U2AF2_HUMAN	Splicing factor U2AF 65 kDa subunit OS=Homo sapiens OX=9606 GN=U2AF2 PE=1 SV=4	U2AF2	475	53.501		Unspecific	30.8023	31.129	-0.326651	0.797385
Q9NWT1	PK1IP_HUMAN	p21-activated protein kinase-interacting protein 1 OS=Homo sapiens OX=9606 GN=PAK1IP1 PE=1 SV=2	PAK1IP1	392	43.964		Unspecific	23.2992	23.6349	-0.335653	0.792426
P62263	RS14_HUMAN	40S ribosomal protein S14 OS=Homo sapiens OX=9606 GN=RPS14 PE=1 SV=3	RPS14	151	16.273		Unspecific	32.3406	32.6771	-0.336476	0.791974
Q9Y221	NIP7_HUMAN	60S ribosome subunit biogenesis protein NIP7 homolog OS=Homo sapiens OX=9606 GN=NIP7 PE=1 SV=1	NIP7	180	20.463		Unspecific	25.6019	25.9426	-0.340701	0.789657
P61353	RL27_HUMAN	60S ribosomal protein L27 OS=Homo sapiens OX=9606 GN=RPL27 PE=1 SV=2	RPL27	136	15.798		Unspecific	32.4344	32.7784	-0.344035	0.787835
P35249	RFC4_HUMAN	Replication factor C subunit 4 OS=Homo sapiens OX=9606 GN=RFC4 PE=1 SV=2	RFC4	363	39.682		Unspecific	26.628	26.9754	-0.347436	0.78598
Q9NY93	DDX56_HUMAN	Probable ATP-dependent RNA helicase DDX56 OS=Homo sapiens OX=9606 GN=DDX56 PE=1 SV=1	DDX56	547	61.59		Unspecific	25.5905	25.9405	-0.350069	0.784546
Q9Y3I0	RTCB_HUMAN	RNA-splicing ligase RtcB homolog OS=Homo sapiens OX=9606 GN=RTCB PE=1 SV=1	RTCB	505	55.21		Unspecific	29.4929	29.8445	-0.351604	0.783712
P62280	RS11_HUMAN	40S ribosomal protein S11 OS=Homo sapiens OX=9606 GN=RPS11 PE=1 SV=3	RPS11	158	18.431		Unspecific	34.3164	34.6684	-0.351974	0.783512
Q14690	RRP5_HUMAN	Protein RRP5 homolog OS=Homo sapiens OX=9606 GN=PDCD11 PE=1 SV=3	PDCD11	1871	208.701		Unspecific	23.7337	24.0861	-0.352445	0.783256
E9PAV3	NACAM_HUMAN	Nascent polypeptide-associated complex subunit alpha, muscle-specific form OS=Homo sapiens OX=9606 GN=NACA PE=1 SV=1	NACA	2078	205.422	Q13765;Q9BZK3	Unspecific	26.9111	27.2655	-0.354392	0.782199
P62241	RS8_HUMAN	40S ribosomal protein S8 OS=Homo sapiens OX=9606 GN=RPS8 PE=1 SV=2	RPS8	208	24.205		Unspecific	32.7207	33.0755	-0.354808	0.781974
P22087	FBRL_HUMAN	rRNA 2'-O-methyltransferase fibrillarin OS=Homo sapiens OX=9606 GN=FBL PE=1 SV=2	FBL	321	33.784		Unspecific	29.0173	29.3791	-0.361732	0.77823
Q01081	U2AF1_HUMAN	Splicing factor U2AF 35 kDa subunit OS=Homo sapiens OX=9606 GN=U2AF1 PE=1 SV=3	U2AF1	240	27.872	Q8WU68	Unspecific	29.9887	30.3602	-0.371495	0.772981
Q9NRX1	PNO1_HUMAN	RNA-binding protein PNO1 OS=Homo sapiens OX=9606 GN=PNO1 PE=1 SV=1	PNO1	252	27.924		Unspecific	24.9553	25.3341	-0.378853	0.769049
Q9P2E9	RRBP1_HUMAN	Ribosome-binding protein 1 OS=Homo sapiens OX=9606 GN=RRBP1 PE=1 SV=5	RRBP1	1410	152.456		Unspecific	29.2807	29.6613	-0.380635	0.768099
P63092	GNAS2_HUMAN	Guanine nucleotide-binding protein G(s) subunit alpha isoforms short OS=Homo sapiens OX=9606 GN=GNAS PE=1 SV=1	GNAS	394	45.665	Q5JWF2	Unspecific	25.614	25.995	-0.380984	0.767914
Q13263	TIF1B_HUMAN	Transcription intermediary factor 1-beta OS=Homo sapiens OX=9606 GN=TRIM28 PE=1 SV=5	TRIM28	835	88.55		Unspecific	29.087	29.4727	-0.385679	0.765419
P51116	FXR2_HUMAN	RNA-binding protein FXR2 OS=Homo sapiens OX=9606 GN=FXR2 PE=1 SV=2	FXR2	673	74.223		Unspecific	28.1657	28.5534	-0.387685	0.764355
P17066	HSP76_HUMAN	Heat shock 70 kDa protein 6 OS=Homo sapiens OX=9606 GN=HSPA6 PE=1 SV=2	HSPA6	643	71.028	P48741	Unspecific	28.9665	29.3633	-0.396833	0.759524
P50914	RL14_HUMAN	60S ribosomal protein L14 OS=Homo sapiens OX=9606 GN=RPL14 PE=1 SV=4	RPL14	215	23.432		Unspecific	31.6645	32.0766	-0.412068	0.751546
Q9P2K5	MYEF2_HUMAN	Myelin expression factor 2 OS=Homo sapiens OX=9606 GN=MYEF2 PE=1 SV=3	MYEF2	600	64.122		Unspecific	28.1972	28.6131	-0.415893	0.749556
P20042	IF2B_HUMAN	Eukaryotic translation initiation factor 2 subunit 2 OS=Homo sapiens OX=9606 GN=EIF2S2 PE=1 SV=2	EIF2S2	333	38.388		Unspecific	26.7246	27.1418	-0.417248	0.748852
P62266	RS23_HUMAN	40S ribosomal protein S23 OS=Homo sapiens OX=9606 GN=RPS23 PE=1 SV=3	RPS23	143	15.808		Unspecific	31.2334	31.6543	-0.420883	0.746967
P51114	FXR1_HUMAN	RNA-binding protein FXR1 OS=Homo sapiens OX=9606 GN=FXR1 PE=1 SV=3	FXR1	621	69.721		Unspecific	31.7747	32.2017	-0.427023	0.743795
P62701	RS4X_HUMAN	40S ribosomal protein S4, X isoform OS=Homo sapiens OX=9606 GN=RPS4X PE=1 SV=2	RPS4X	263	29.598	Q8TD47;P22090	Unspecific	34.7059	35.1347	-0.428743	0.742909
P62879	GBB2_HUMAN	Guanine nucleotide-binding protein G(I)/G(S)/G(T) subunit beta-2 OS=Homo sapiens OX=9606 GN=GNB2 PE=1 SV=3	GNB2	340	37.331	Q9HAV0;P62873;P16520	Unspecific	27.957	28.3948	-0.437781	0.738269
Q96B26	EXOS8_HUMAN	Exosome complex component RRP43 OS=Homo sapiens OX=9606 GN=EXOSC8 PE=1 SV=1	EXOSC8	276	30.04		Unspecific	23.6773	24.1185	-0.441195	0.736524
Q16762	THTR_HUMAN	Thiosulfate sulfurtransferase OS=Homo sapiens OX=9606 GN=TST PE=1 SV=4	TST	297	33.429		Unspecific	27.2193	27.6617	-0.442452	0.735883
Q14157	UBP2L_HUMAN	Ubiquitin-associated protein 2-like OS=Homo sapiens OX=9606 GN=UBAP2L PE=1 SV=2	UBAP2L	1087	114.535		Unspecific	28.1358	28.581	-0.445194	0.734486
P11940	PABP1_HUMAN	Polyadenylate-binding protein 1 OS=Homo sapiens OX=9606 GN=PABPC1 PE=1 SV=2	PABPC1	636	70.671	Q9H361;Q13310;Q4VXU2;Q96DU9	Unspecific	30.3004	30.7483	-0.44791	0.733104
Q8NC51	PAIRB_HUMAN	Plasminogen activator inhibitor 1 RNA-binding protein OS=Homo sapiens OX=9606 GN=SERBP1 PE=1 SV=2	SERBP1	408	44.965		Unspecific	32.3431	32.7933	-0.450242	0.73192
P41252	SYIC_HUMAN	Isoleucine--tRNA ligase, cytoplasmic OS=Homo sapiens OX=9606 GN=IARS1 PE=1 SV=2	IARS1	1262	144.498		Unspecific	22.1599	22.6163	-0.45638	0.728813
P08670	VIME_HUMAN	Vimentin OS=Homo sapiens OX=9606 GN=VIM PE=1 SV=4	VIM	466	53.652	P17661;P41219;Q16352;P07196;P07197;P12036	Unspecific	35.4364	35.8941	-0.457701	0.728145
P35250	RFC2_HUMAN	Replication factor C subunit 2 OS=Homo sapiens OX=9606 GN=RFC2 PE=1 SV=3	RFC2	354	39.157		Unspecific	26.3032	26.766	-0.462797	0.725578
P46087	NOP2_HUMAN	Probable 28S rRNA (cytosine(4447)-C(5))-methyltransferase OS=Homo sapiens OX=9606 GN=NOP2 PE=1 SV=2	NOP2	812	89.302		Unspecific	26.3662	26.8293	-0.463096	0.725428
Q8NCA5	FA98A_HUMAN	Protein FAM98A OS=Homo sapiens OX=9606 GN=FAM98A PE=1 SV=2	FAM98A	518	55.273		Unspecific	26.7357	27.2056	-0.469851	0.722039
P84243	H33_HUMAN	Histone H3.3 OS=Homo sapiens OX=9606 GN=H3-3A PE=1 SV=2	H3-3A	136	15.328	Q16695;P68431;Q6NXT2	Unspecific	30.9236	31.3996	-0.475995	0.718971
P35268	RL22_HUMAN	60S ribosomal protein L22 OS=Homo sapiens OX=9606 GN=RPL22 PE=1 SV=2	RPL22	128	14.787		Unspecific	31.5679	32.0445	-0.476588	0.718675
Q9BQ67	GRWD1_HUMAN	Glutamate-rich WD repeat-containing protein 1 OS=Homo sapiens OX=9606 GN=GRWD1 PE=1 SV=1	GRWD1	446	49.419		Unspecific	28.9055	29.3827	-0.477222	0.718359
P13497	BMP1_HUMAN	Bone morphogenetic protein 1 OS=Homo sapiens OX=9606 GN=BMP1 PE=1 SV=2	BMP1	986	111.249	O43897;Q9Y6L7	Unspecific	27.5078	27.9861	-0.478303	0.717821
P46783	RS10_HUMAN	40S ribosomal protein S10 OS=Homo sapiens OX=9606 GN=RPS10 PE=1 SV=1	RPS10	165	18.898	Q9NQ39	Unspecific	31.7645	32.243	-0.478467	0.71774
P41223	BUD31_HUMAN	Protein BUD31 homolog OS=Homo sapiens OX=9606 GN=BUD31 PE=1 SV=2	BUD31	144	17		Unspecific	25.2371	25.7158	-0.478772	0.717588
Q8IVF7	FMNL3_HUMAN	Formin-like protein 3 OS=Homo sapiens OX=9606 GN=FMNL3 PE=1 SV=3	FMNL3	1028	117.213		Unspecific	27.786	28.2724	-0.486397	0.713805
Q8WXE9	STON2_HUMAN	Stonin-2 OS=Homo sapiens OX=9606 GN=STON2 PE=1 SV=1	STON2	905	101.165		Unspecific	30.0239	30.5128	-0.48884	0.712598
P09429	HMGB1_HUMAN	High mobility group protein B1 OS=Homo sapiens OX=9606 GN=HMGB1 PE=1 SV=3	HMGB1	215	24.894	P26583;B2RPK0	Unspecific	25.7721	26.262	-0.489905	0.712072
Q5SW79	CE170_HUMAN	Centrosomal protein of 170 kDa OS=Homo sapiens OX=9606 GN=CEP170 PE=1 SV=1	CEP170	1584	175.293	Q96L14	Unspecific	27.6697	28.1601	-0.490322	0.711866
Q14254	FLOT2_HUMAN	Flotillin-2 OS=Homo sapiens OX=9606 GN=FLOT2 PE=1 SV=2	FLOT2	428	47.064		Unspecific	24.5543	25.0456	-0.491237	0.711415
P18124	RL7_HUMAN	60S ribosomal protein L7 OS=Homo sapiens OX=9606 GN=RPL7 PE=1 SV=1	RPL7	248	29.226		Unspecific	32.6174	33.1138	-0.496408	0.708869
Q9NQ29	LUC7L_HUMAN	Putative RNA-binding protein Luc7-like 1 OS=Homo sapiens OX=9606 GN=LUC7L PE=1 SV=1	LUC7L	371	43.728		Unspecific	28.5797	29.0792	-0.49946	0.707372
P39023	RL3_HUMAN	60S ribosomal protein L3 OS=Homo sapiens OX=9606 GN=RPL3 PE=1 SV=2	RPL3	403	46.109	Q92901	Unspecific	33.4858	33.9872	-0.501392	0.706425
P05388	RLA0_HUMAN	60S acidic ribosomal protein P0 OS=Homo sapiens OX=9606 GN=RPLP0 PE=1 SV=1	RPLP0	317	34.274	Q8NHW5	Unspecific	34.0754	34.5785	-0.503171	0.705554
P04075	ALDOA_HUMAN	Fructose-bisphosphate aldolase A OS=Homo sapiens OX=9606 GN=ALDOA PE=1 SV=2	ALDOA	364	39.42		Unspecific	25.7452	26.2496	-0.504367	0.70497
Q8WWI1	LMO7_HUMAN	LIM domain only protein 7 OS=Homo sapiens OX=9606 GN=LMO7 PE=1 SV=3	LMO7	1683	192.696		Unspecific	29.6634	30.1699	-0.506474	0.703941
P05549	AP2A_HUMAN	Transcription factor AP-2-alpha OS=Homo sapiens OX=9606 GN=TFAP2A PE=1 SV=1	TFAP2A	437	48.062	Q6VUC0;Q92481	Unspecific	25.4011	25.9105	-0.5094	0.702515
Q9UHX1	PUF60_HUMAN	Poly(U)-binding-splicing factor PUF60 OS=Homo sapiens OX=9606 GN=PUF60 PE=1 SV=1	PUF60	559	59.875		Unspecific	27.9245	28.4346	-0.510092	0.702178
Q13243	SRSF5_HUMAN	Serine/arginine-rich splicing factor 5 OS=Homo sapiens OX=9606 GN=SRSF5 PE=1 SV=1	SRSF5	272	31.264		Unspecific	30.1257	30.6374	-0.511664	0.701413
P26373	RL13_HUMAN	60S ribosomal protein L13 OS=Homo sapiens OX=9606 GN=RPL13 PE=1 SV=4	RPL13	211	24.261		Unspecific	31.5605	32.0772	-0.516776	0.698932
Q9H9T3	ELP3_HUMAN	Elongator complex protein 3 OS=Homo sapiens OX=9606 GN=ELP3 PE=1 SV=2	ELP3	547	62.259		Unspecific	26.3297	26.8519	-0.522165	0.696326
P62987	RL40_HUMAN	Ubiquitin-60S ribosomal protein L40 OS=Homo sapiens OX=9606 GN=UBA52 PE=1 SV=2	UBA52	128	14.728	P62979;P0CG47;P0CG48	Unspecific	31.7359	32.2581	-0.522169	0.696324
Q13823	NOG2_HUMAN	Nucleolar GTP-binding protein 2 OS=Homo sapiens OX=9606 GN=GNL2 PE=1 SV=1	GNL2	731	83.655		Unspecific	27.1472	27.6898	-0.542642	0.686513
Q9NQT4	EXOS5_HUMAN	Exosome complex component RRP46 OS=Homo sapiens OX=9606 GN=EXOSC5 PE=1 SV=1	EXOSC5	235	25.249		Unspecific	25.6734	26.23	-0.556639	0.679884
P50990	TCPQ_HUMAN	T-complex protein 1 subunit theta OS=Homo sapiens OX=9606 GN=CCT8 PE=1 SV=4	CCT8	548	59.621		Unspecific	26.2487	26.8065	-0.557833	0.679322
P62854	RS26_HUMAN	40S ribosomal protein S26 OS=Homo sapiens OX=9606 GN=RPS26 PE=1 SV=3	RPS26	115	13.015	Q5JNZ5	Unspecific	33.1628	33.7279	-0.565138	0.675891
Q8NBS9	TXND5_HUMAN	Thioredoxin domain-containing protein 5 OS=Homo sapiens OX=9606 GN=TXNDC5 PE=1 SV=2	TXNDC5	432	47.629		Unspecific	25.8992	26.4876	-0.588386	0.665087
P38159	RBMX_HUMAN	RNA-binding motif protein, X chromosome OS=Homo sapiens OX=9606 GN=RBMX PE=1 SV=3	RBMX	391	42.332	Q96E39;O75526;Q8N7X1	Unspecific	28.921	29.5155	-0.594525	0.662263
Q12904	AIMP1_HUMAN	Aminoacyl tRNA synthase complex-interacting multifunctional protein 1 OS=Homo sapiens OX=9606 GN=AIMP1 PE=1 SV=2	AIMP1	312	34.353		Unspecific	27.6859	28.3033	-0.61749	0.651804
Q9P2Q2	FRM4A_HUMAN	FERM domain-containing protein 4A OS=Homo sapiens OX=9606 GN=FRMD4A PE=1 SV=3	FRMD4A	1039	115.458		Unspecific	25.6487	26.2785	-0.629874	0.646233
P62857	RS28_HUMAN	40S ribosomal protein S28 OS=Homo sapiens OX=9606 GN=RPS28 PE=1 SV=1	RPS28	69	7.841		Unspecific	30.8857	31.5218	-0.636136	0.643434
P84098	RL19_HUMAN	60S ribosomal protein L19 OS=Homo sapiens OX=9606 GN=RPL19 PE=1 SV=1	RPL19	196	23.466		Unspecific	31.7862	32.4296	-0.643378	0.640212
Q07020	RL18_HUMAN	60S ribosomal protein L18 OS=Homo sapiens OX=9606 GN=RPL18 PE=1 SV=2	RPL18	188	21.634		Unspecific	30.738	31.3816	-0.643637	0.640097
P62249	RS16_HUMAN	40S ribosomal protein S16 OS=Homo sapiens OX=9606 GN=RPS16 PE=1 SV=2	RPS16	146	16.445		Unspecific	31.655	32.3131	-0.658138	0.633696
Q96QR8	PURB_HUMAN	Transcriptional activator protein Pur-beta OS=Homo sapiens OX=9606 GN=PURB PE=1 SV=3	PURB	312	33.241		Unspecific	25.952	26.6153	-0.663305	0.63143
P42167	LAP2B_HUMAN	Lamina-associated polypeptide 2, isoforms beta/gamma OS=Homo sapiens OX=9606 GN=TMPO PE=1 SV=2	TMPO	454	50.67	P42166	Unspecific	29.6671	30.3382	-0.671125	0.628017
P05455	LA_HUMAN	Lupus La protein OS=Homo sapiens OX=9606 GN=SSB PE=1 SV=2	SSB	408	46.837		Unspecific	28.607	29.2819	-0.674928	0.626364
O60942	MCE1_HUMAN	mRNA-capping enzyme OS=Homo sapiens OX=9606 GN=RNGTT PE=1 SV=1	RNGTT	597	68.557		Unspecific	29.8954	30.5723	-0.676833	0.625537
P35637	FUS_HUMAN	RNA-binding protein FUS OS=Homo sapiens OX=9606 GN=FUS PE=1 SV=1	FUS	526	53.426		Unspecific	28.4837	29.1609	-0.677178	0.625387
Q15393	SF3B3_HUMAN	Splicing factor 3B subunit 3 OS=Homo sapiens OX=9606 GN=SF3B3 PE=1 SV=4	SF3B3	1217	135.577		Unspecific	24.9779	25.6651	-0.687184	0.621065
Q15019	SEPT2_HUMAN	Septin-2 OS=Homo sapiens OX=9606 GN=SEPTIN2 PE=1 SV=1	SEPTIN2	361	41.487		Unspecific	26.8755	27.5707	-0.695238	0.617607
Q15024	EXOS7_HUMAN	Exosome complex component RRP42 OS=Homo sapiens OX=9606 GN=EXOSC7 PE=1 SV=3	EXOSC7	291	31.821		Unspecific	25.2759	25.9786	-0.702713	0.614416
A6NHQ2	FBLL1_HUMAN	rRNA/tRNA 2'-O-methyltransferase fibrillarin-like protein 1 OS=Homo sapiens OX=9606 GN=FBLL1 PE=3 SV=2	FBLL1	334	34.803		Unspecific	25.9571	26.6632	-0.706052	0.612995
P15924	DESP_HUMAN	Desmoplakin OS=Homo sapiens OX=9606 GN=DSP PE=1 SV=3	DSP	2871	331.774		Unspecific	25.9252	26.6317	-0.706533	0.612791
P62273	RS29_HUMAN	40S ribosomal protein S29 OS=Homo sapiens OX=9606 GN=RPS29 PE=1 SV=2	RPS29	56	6.677		Unspecific	31.0769	31.7859	-0.708989	0.611749
P62899	RL31_HUMAN	60S ribosomal protein L31 OS=Homo sapiens OX=9606 GN=RPL31 PE=1 SV=1	RPL31	125	14.463		Unspecific	33.052	33.7613	-0.70929	0.611621
P46779	RL28_HUMAN	60S ribosomal protein L28 OS=Homo sapiens OX=9606 GN=RPL28 PE=1 SV=3	RPL28	137	15.748		Unspecific	31.6742	32.3924	-0.718194	0.607858
P09874	PARP1_HUMAN	Poly [ADP-ribose] polymerase 1 OS=Homo sapiens OX=9606 GN=PARP1 PE=1 SV=4	PARP1	1014	113.084		Unspecific	26.4996	27.2191	-0.719511	0.607303
Q6IC98	GRAM4_HUMAN	GRAM domain-containing protein 4 OS=Homo sapiens OX=9606 GN=GRAMD4 PE=1 SV=1	GRAMD4	578	66.408		Unspecific	23.0895	23.817	-0.727594	0.60391
Q9BRP8	PYM1_HUMAN	Partner of Y14 and mago OS=Homo sapiens OX=9606 GN=PYM1 PE=1 SV=1	PYM1	204	22.656		Unspecific	24.4081	25.1488	-0.740681	0.598457
O75569	PRKRA_HUMAN	Interferon-inducible double-stranded RNA-dependent protein kinase activator A OS=Homo sapiens OX=9606 GN=PRKRA PE=1 SV=1	PRKRA	313	34.404		Unspecific	27.6773	28.4181	-0.740738	0.598433
Q6PKH6	DR4L2_HUMAN	Dehydrogenase/reductase SDR family member 4-like 2 OS=Homo sapiens OX=9606 GN=DHRS4L2 PE=2 SV=2	DHRS4L2	232	24.863	Q9BTZ2	Unspecific	23.8819	24.6239	-0.741997	0.597911
Q63HN8	RN213_HUMAN	E3 ubiquitin-protein ligase RNF213 OS=Homo sapiens OX=9606 GN=RNF213 PE=1 SV=3	RNF213	5207	591.407		Unspecific	25.8883	26.6494	-0.761037	0.590072
P62805	H4_HUMAN	Histone H4 OS=Homo sapiens OX=9606 GN=H4C1 PE=1 SV=2	H4C1	103	11.367		Unspecific	32.6148	33.3827	-0.76789	0.587276
P05198	IF2A_HUMAN	Eukaryotic translation initiation factor 2 subunit 1 OS=Homo sapiens OX=9606 GN=EIF2S1 PE=1 SV=3	EIF2S1	315	36.112		Unspecific	28.7046	29.4806	-0.776007	0.583981
O14949	QCR8_HUMAN	Cytochrome b-c1 complex subunit 8 OS=Homo sapiens OX=9606 GN=UQCRQ PE=1 SV=4	UQCRQ	82	9.906		Unspecific	25.9633	26.7477	-0.784384	0.5806
Q86YQ8	CPNE8_HUMAN	Copine-8 OS=Homo sapiens OX=9606 GN=CPNE8 PE=1 SV=2	CPNE8	564	63.108	Q8IYJ1;Q9HCH3	Unspecific	26.3745	27.1614	-0.786916	0.579582
P84103	SRSF3_HUMAN	Serine/arginine-rich splicing factor 3 OS=Homo sapiens OX=9606 GN=SRSF3 PE=1 SV=1	SRSF3	164	19.33		Unspecific	30.5122	31.3004	-0.788198	0.579067
O43390	HNRPR_HUMAN	Heterogeneous nuclear ribonucleoprotein R OS=Homo sapiens OX=9606 GN=HNRNPR PE=1 SV=1	HNRNPR	633	70.943		Unspecific	26.9815	27.7935	-0.811936	0.569617
O00422	SAP18_HUMAN	Histone deacetylase complex subunit SAP18 OS=Homo sapiens OX=9606 GN=SAP18 PE=1 SV=1	SAP18	153	17.561		Unspecific	25.9985	26.814	-0.81547	0.568223
O00567	NOP56_HUMAN	Nucleolar protein 56 OS=Homo sapiens OX=9606 GN=NOP56 PE=1 SV=4	NOP56	594	66.05		Unspecific	27.0221	27.8392	-0.817076	0.567591
Q9UN86	G3BP2_HUMAN	Ras GTPase-activating protein-binding protein 2 OS=Homo sapiens OX=9606 GN=G3BP2 PE=1 SV=2	G3BP2	482	54.121		Unspecific	30.2882	31.1091	-0.82081	0.566124
P16401	H15_HUMAN	Histone H1.5 OS=Homo sapiens OX=9606 GN=H1-5 PE=1 SV=3	H1-5	226	22.58		Unspecific	27.7803	28.6012	-0.820944	0.566072
Q8TDN6	BRX1_HUMAN	Ribosome biogenesis protein BRX1 homolog OS=Homo sapiens OX=9606 GN=BRIX1 PE=1 SV=2	BRIX1	353	41.401		Unspecific	27.8293	28.6506	-0.821288	0.565937
P46778	RL21_HUMAN	60S ribosomal protein L21 OS=Homo sapiens OX=9606 GN=RPL21 PE=1 SV=2	RPL21	160	18.565		Unspecific	31.3128	32.1414	-0.828546	0.563096
Q06830	PRDX1_HUMAN	Peroxiredoxin-1 OS=Homo sapiens OX=9606 GN=PRDX1 PE=1 SV=1	PRDX1	199	22.11		Unspecific	29.0783	29.9214	-0.843124	0.557435
Q96FW1	OTUB1_HUMAN	Ubiquitin thioesterase OTUB1 OS=Homo sapiens OX=9606 GN=OTUB1 PE=1 SV=2	OTUB1	271	31.284		Unspecific	22.6832	23.5264	-0.843191	0.557409
Q07955	SRSF1_HUMAN	Serine/arginine-rich splicing factor 1 OS=Homo sapiens OX=9606 GN=SRSF1 PE=1 SV=2	SRSF1	248	27.745		Unspecific	31.0381	31.8825	-0.844423	0.556934
P28066	PSA5_HUMAN	Proteasome subunit alpha type-5 OS=Homo sapiens OX=9606 GN=PSMA5 PE=1 SV=3	PSMA5	241	26.411		Unspecific	23.098	23.9502	-0.852205	0.553938
P62995	TRA2B_HUMAN	Transformer-2 protein homolog beta OS=Homo sapiens OX=9606 GN=TRA2B PE=1 SV=1	TRA2B	288	33.666		Unspecific	27.6266	28.4842	-0.857573	0.55188
P41091	IF2G_HUMAN	Eukaryotic translation initiation factor 2 subunit 3 OS=Homo sapiens OX=9606 GN=EIF2S3 PE=1 SV=3	EIF2S3	472	51.11	Q2VIR3	Unspecific	28.4751	29.337	-0.861965	0.550203
Q15370	ELOB_HUMAN	Elongin-B OS=Homo sapiens OX=9606 GN=ELOB PE=1 SV=1	ELOB	118	13.133		Unspecific	25.767	26.6321	-0.865185	0.548976
Q99543	DNJC2_HUMAN	DnaJ homolog subfamily C member 2 OS=Homo sapiens OX=9606 GN=DNAJC2 PE=1 SV=4	DNAJC2	621	71.996		Unspecific	24.4129	25.2794	-0.866515	0.54847
Q9P258	RCC2_HUMAN	Protein RCC2 OS=Homo sapiens OX=9606 GN=RCC2 PE=1 SV=2	RCC2	522	56.085		Unspecific	28.5105	29.3829	-0.872393	0.54624
Q14435	GALT3_HUMAN	Polypeptide N-acetylgalactosaminyltransferase 3 OS=Homo sapiens OX=9606 GN=GALNT3 PE=1 SV=2	GALNT3	633	72.61		Unspecific	25.4755	26.3541	-0.878604	0.543893
O75179	ANR17_HUMAN	Ankyrin repeat domain-containing protein 17 OS=Homo sapiens OX=9606 GN=ANKRD17 PE=1 SV=3	ANKRD17	2603	274.258		Unspecific	26.1561	27.0604	-0.90429	0.534296
P09651	ROA1_HUMAN	Heterogeneous nuclear ribonucleoprotein A1 OS=Homo sapiens OX=9606 GN=HNRNPA1 PE=1 SV=5	HNRNPA1	372	38.747	Q32P51;A0A2R8Y4L2	Unspecific	30.9254	31.8412	-0.915772	0.53006
Q13242	SRSF9_HUMAN	Serine/arginine-rich splicing factor 9 OS=Homo sapiens OX=9606 GN=SRSF9 PE=1 SV=1	SRSF9	221	25.542		Unspecific	25.3936	26.3135	-0.919902	0.528545
Q96TA2	YMEL1_HUMAN	ATP-dependent zinc metalloprotease YME1L1 OS=Homo sapiens OX=9606 GN=YME1L1 PE=1 SV=2	YME1L1	773	86.455		Unspecific	29.5989	30.5302	-0.931269	0.524397
Q86WX3	AROS_HUMAN	Active regulator of SIRT1 OS=Homo sapiens OX=9606 GN=RPS19BP1 PE=1 SV=1	RPS19BP1	136	15.434		Unspecific	25.9188	26.8901	-0.971219	0.510075
Q96PV7	F193B_HUMAN	Protein FAM193B OS=Homo sapiens OX=9606 GN=FAM193B PE=1 SV=3	FAM193B	902	96.543		Unspecific	22.4104	23.3822	-0.971808	0.509867
P26196	DDX6_HUMAN	Probable ATP-dependent RNA helicase DDX6 OS=Homo sapiens OX=9606 GN=DDX6 PE=1 SV=2	DDX6	483	54.417		Unspecific	25.2599	26.2471	-0.987142	0.504476
Q9BX40	LS14B_HUMAN	Protein LSM14 homolog B OS=Homo sapiens OX=9606 GN=LSM14B PE=1 SV=1	LSM14B	385	42.071		Unspecific	25.201	26.1963	-0.995373	0.501606
Q04637	IF4G1_HUMAN	Eukaryotic translation initiation factor 4 gamma 1 OS=Homo sapiens OX=9606 GN=EIF4G1 PE=1 SV=4	EIF4G1	1599	175.491	O43432	Unspecific	24.4147	25.4201	-1.00541	0.498129
P06312	KV401_HUMAN	Immunoglobulin kappa variable 4-1 OS=Homo sapiens OX=9606 GN=IGKV4-1 PE=1 SV=1	IGKV4-1	121	13.38		Unspecific	30.4627	31.4712	-1.00855	0.497044
P63167	DYL1_HUMAN	Dynein light chain 1, cytoplasmic OS=Homo sapiens OX=9606 GN=DYNLL1 PE=1 SV=1	DYNLL1	89	10.366	Q96FJ2	Unspecific	26.0666	27.0833	-1.01674	0.494233
Q9NVD7	PARVA_HUMAN	Alpha-parvin OS=Homo sapiens OX=9606 GN=PARVA PE=1 SV=1	PARVA	372	42.244		Unspecific	21.6756	22.6956	-1.02	0.493117
Q16629	SRSF7_HUMAN	Serine/arginine-rich splicing factor 7 OS=Homo sapiens OX=9606 GN=SRSF7 PE=1 SV=1	SRSF7	238	27.367		Unspecific	27.2752	28.3185	-1.04322	0.485242
Q9H1I8	ASCC2_HUMAN	Activating signal cointegrator 1 complex subunit 2 OS=Homo sapiens OX=9606 GN=ASCC2 PE=1 SV=3	ASCC2	757	86.36		Unspecific	22.5483	23.6084	-1.06015	0.479583
O94973	AP2A2_HUMAN	AP-2 complex subunit alpha-2 OS=Homo sapiens OX=9606 GN=AP2A2 PE=1 SV=2	AP2A2	939	103.96		Unspecific	28.6102	29.6809	-1.0707	0.476089
O95347	SMC2_HUMAN	Structural maintenance of chromosomes protein 2 OS=Homo sapiens OX=9606 GN=SMC2 PE=1 SV=2	SMC2	1197	135.656		Unspecific	22.7252	23.8051	-1.07987	0.473072
Q49A26	GLYR1_HUMAN	Cytokine-like nuclear factor N-PAC OS=Homo sapiens OX=9606 GN=GLYR1 PE=1 SV=4	GLYR1	553	60.547		Unspecific	23.7265	24.8161	-1.08961	0.469887
P61313	RL15_HUMAN	60S ribosomal protein L15 OS=Homo sapiens OX=9606 GN=RPL15 PE=1 SV=2	RPL15	204	24.146		Unspecific	32.8413	33.948	-1.10668	0.464362
O75165	DJC13_HUMAN	DnaJ homolog subfamily C member 13 OS=Homo sapiens OX=9606 GN=DNAJC13 PE=1 SV=5	DNAJC13	2243	254.415		Unspecific	24.0871	25.197	-1.10993	0.463316
P04844	RPN2_HUMAN	Dolichyl-diphosphooligosaccharide--protein glycosyltransferase subunit 2 OS=Homo sapiens OX=9606 GN=RPN2 PE=1 SV=3	RPN2	631	69.284		Unspecific	24.5766	25.6959	-1.11927	0.460326
P11387	TOP1_HUMAN	DNA topoisomerase 1 OS=Homo sapiens OX=9606 GN=TOP1 PE=1 SV=2	TOP1	765	90.726		Unspecific	25.4328	26.5582	-1.12531	0.458405
P26640	SYVC_HUMAN	Valine--tRNA ligase OS=Homo sapiens OX=9606 GN=VARS1 PE=1 SV=4	VARS1	1264	140.476		Unspecific	23.3922	24.5182	-1.12603	0.458174
Q71UI9	H2AV_HUMAN	Histone H2A.V OS=Homo sapiens OX=9606 GN=H2AZ2 PE=1 SV=3	H2AZ2	128	13.509	P0C0S5	Unspecific	26.3867	27.5159	-1.12918	0.457175
Q13155	AIMP2_HUMAN	Aminoacyl tRNA synthase complex-interacting multifunctional protein 2 OS=Homo sapiens OX=9606 GN=AIMP2 PE=1 SV=2	AIMP2	320	35.349		Unspecific	25.9663	27.099	-1.1327	0.456063
P62861	RS30_HUMAN	FAU ubiquitin-like and ribosomal protein S30 OS=Homo sapiens OX=9606 GN=FAU PE=1 SV=2	FAU	133	14.39		Unspecific	27.6697	28.8083	-1.13861	0.454197
Q7LGA3	HS2ST_HUMAN	Heparan sulfate 2-O-sulfotransferase 1 OS=Homo sapiens OX=9606 GN=HS2ST1 PE=1 SV=1	HS2ST1	356	41.881		Unspecific	24.9904	26.1339	-1.14355	0.452645
Q15046	SYK_HUMAN	Lysine--tRNA ligase OS=Homo sapiens OX=9606 GN=KARS1 PE=1 SV=3	KARS1	597	68.048		Unspecific	26.3155	27.474	-1.15843	0.447999
Q9Y2V2	CHSP1_HUMAN	Calcium-regulated heat-stable protein 1 OS=Homo sapiens OX=9606 GN=CARHSP1 PE=1 SV=2	CARHSP1	147	15.892		Unspecific	22.6393	23.8019	-1.16264	0.446695
P17987	TCPA_HUMAN	T-complex protein 1 subunit alpha OS=Homo sapiens OX=9606 GN=TCP1 PE=1 SV=1	TCP1	556	60.344		Unspecific	28.4629	29.6256	-1.16268	0.446681
Q8NB90	SPAT5_HUMAN	Ribosome biogenesis protein SPATA5 OS=Homo sapiens OX=9606 GN=SPATA5 PE=1 SV=3	SPATA5	893	97.904		Unspecific	24.6108	25.7793	-1.16857	0.444861
P14868	SYDC_HUMAN	Aspartate--tRNA ligase, cytoplasmic OS=Homo sapiens OX=9606 GN=DARS1 PE=1 SV=2	DARS1	501	57.136		Unspecific	27.5131	28.6941	-1.18105	0.441032
Q01844	EWS_HUMAN	RNA-binding protein EWS OS=Homo sapiens OX=9606 GN=EWSR1 PE=1 SV=1	EWSR1	656	68.478		Unspecific	24.7811	25.9719	-1.1908	0.438061
P46776	RL27A_HUMAN	60S ribosomal protein L27a OS=Homo sapiens OX=9606 GN=RPL27A PE=1 SV=2	RPL27A	148	16.561		Unspecific	30.4652	31.6612	-1.19604	0.436471
Q9BT78	CSN4_HUMAN	COP9 signalosome complex subunit 4 OS=Homo sapiens OX=9606 GN=COPS4 PE=1 SV=1	COPS4	406	46.269		Unspecific	21.6622	22.8625	-1.20031	0.435181
Q9ULX3	NOB1_HUMAN	RNA-binding protein NOB1 OS=Homo sapiens OX=9606 GN=NOB1 PE=1 SV=1	NOB1	412	46.675		Unspecific	22.5382	23.7399	-1.20168	0.434768
P07910	HNRPC_HUMAN	Heterogeneous nuclear ribonucleoproteins C1/C2 OS=Homo sapiens OX=9606 GN=HNRNPC PE=1 SV=4	HNRNPC	306	33.67	P0DMR1;O60812;B7ZW38;B2RXH8	Unspecific	25.55	26.7549	-1.20492	0.433792
P54136	SYRC_HUMAN	Arginine--tRNA ligase, cytoplasmic OS=Homo sapiens OX=9606 GN=RARS1 PE=1 SV=2	RARS1	660	75.379		Unspecific	27.5009	28.712	-1.21115	0.431924
Q96SB4	SRPK1_HUMAN	SRSF protein kinase 1 OS=Homo sapiens OX=9606 GN=SRPK1 PE=1 SV=2	SRPK1	655	74.325		Unspecific	26.8735	28.0991	-1.22564	0.427608
Q9NQT5	EXOS3_HUMAN	Exosome complex component RRP40 OS=Homo sapiens OX=9606 GN=EXOSC3 PE=1 SV=3	EXOSC3	275	29.572		Unspecific	22.5539	23.7811	-1.22712	0.427169
P63162	RSMN_HUMAN	Small nuclear ribonucleoprotein-associated protein N OS=Homo sapiens OX=9606 GN=SNRPN PE=1 SV=1	SNRPN	240	24.614	P14678	Unspecific	25.5012	26.7335	-1.23229	0.425641
Q96HS1	PGAM5_HUMAN	Serine/threonine-protein phosphatase PGAM5, mitochondrial OS=Homo sapiens OX=9606 GN=PGAM5 PE=1 SV=2	PGAM5	289	32.004		Unspecific	26.3272	27.5619	-1.23462	0.424953
P07205	PGK2_HUMAN	Phosphoglycerate kinase 2 OS=Homo sapiens OX=9606 GN=PGK2 PE=1 SV=3	PGK2	417	44.796	P00558	Unspecific	22.5976	23.8396	-1.24205	0.422772
Q7Z478	DHX29_HUMAN	ATP-dependent RNA helicase DHX29 OS=Homo sapiens OX=9606 GN=DHX29 PE=1 SV=2	DHX29	1369	155.236		Unspecific	24.8527	26.1114	-1.25873	0.417913
Q86YT6	MIB1_HUMAN	E3 ubiquitin-protein ligase MIB1 OS=Homo sapiens OX=9606 GN=MIB1 PE=1 SV=1	MIB1	1006	110.136		Unspecific	21.8323	23.1229	-1.29053	0.408801
Q969Q0	RL36L_HUMAN	60S ribosomal protein L36a-like OS=Homo sapiens OX=9606 GN=RPL36AL PE=1 SV=3	RPL36AL	106	12.469	P83881	Unspecific	26.1473	27.456	-1.30867	0.403693
P07814	SYEP_HUMAN	Bifunctional glutamate/proline--tRNA ligase OS=Homo sapiens OX=9606 GN=EPRS1 PE=1 SV=5	EPRS1	1512	170.591		Unspecific	27.8709	29.1874	-1.31649	0.401511
Q3MHD2	LSM12_HUMAN	Protein LSM12 OS=Homo sapiens OX=9606 GN=LSM12 PE=1 SV=2	LSM12	195	21.701		Unspecific	26.5228	27.8487	-1.32586	0.398912
P60709	ACTB_HUMAN	Actin, cytoplasmic 1 OS=Homo sapiens OX=9606 GN=ACTB PE=1 SV=1	ACTB	375	41.737	Q9BYX7	Unspecific	27.5139	28.8511	-1.33716	0.395799
Q06323	PSME1_HUMAN	Proteasome activator complex subunit 1 OS=Homo sapiens OX=9606 GN=PSME1 PE=1 SV=1	PSME1	249	28.723		Unspecific	24.7498	26.0975	-1.34774	0.392908
O00139	KIF2A_HUMAN	Kinesin-like protein KIF2A OS=Homo sapiens OX=9606 GN=KIF2A PE=1 SV=3	KIF2A	706	79.955		Unspecific	25.9136	27.2733	-1.35971	0.389662
O95470	SGPL1_HUMAN	Sphingosine-1-phosphate lyase 1 OS=Homo sapiens OX=9606 GN=SGPL1 PE=1 SV=3	SGPL1	568	63.524		Unspecific	23.3791	24.7919	-1.41283	0.375574
P35659	DEK_HUMAN	Protein DEK OS=Homo sapiens OX=9606 GN=DEK PE=1 SV=1	DEK	375	42.674		Unspecific	23.4834	24.9222	-1.43878	0.368878
Q9Y6Q9	NCOA3_HUMAN	Nuclear receptor coactivator 3 OS=Homo sapiens OX=9606 GN=NCOA3 PE=1 SV=1	NCOA3	1424	155.293		Unspecific	27.0149	28.4616	-1.4467	0.366861
Q86XZ4	SPAS2_HUMAN	Spermatogenesis-associated serine-rich protein 2 OS=Homo sapiens OX=9606 GN=SPATS2 PE=1 SV=1	SPATS2	545	59.545		Unspecific	23.8513	25.3151	-1.46386	0.362521
P63208	SKP1_HUMAN	S-phase kinase-associated protein 1 OS=Homo sapiens OX=9606 GN=SKP1 PE=1 SV=2	SKP1	163	18.658		Unspecific	29.0698	30.5606	-1.49077	0.355822
P23246	SFPQ_HUMAN	Splicing factor, proline- and glutamine-rich OS=Homo sapiens OX=9606 GN=SFPQ PE=1 SV=2	SFPQ	707	76.149		Unspecific	26.6757	28.1773	-1.50153	0.353178
Q8IYB3	SRRM1_HUMAN	Serine/arginine repetitive matrix protein 1 OS=Homo sapiens OX=9606 GN=SRRM1 PE=1 SV=2	SRRM1	904	102.335		Unspecific	24.9021	26.409	-1.50695	0.351855
P32455	GBP1_HUMAN	Guanylate-binding protein 1 OS=Homo sapiens OX=9606 GN=GBP1 PE=1 SV=2	GBP1	592	67.931		Unspecific	26.2898	27.8108	-1.52104	0.348435
P62318	SMD3_HUMAN	Small nuclear ribonucleoprotein Sm D3 OS=Homo sapiens OX=9606 GN=SNRPD3 PE=1 SV=1	SNRPD3	126	13.916		Unspecific	27.5819	29.1132	-1.53129	0.345968
Q08945	SSRP1_HUMAN	FACT complex subunit SSRP1 OS=Homo sapiens OX=9606 GN=SSRP1 PE=1 SV=1	SSRP1	709	81.075		Unspecific	27.6185	29.1844	-1.56596	0.337753
Q15149	PLEC_HUMAN	Plectin OS=Homo sapiens OX=9606 GN=PLEC PE=1 SV=3	PLEC	4684	531.791		Unspecific	32.5971	34.1633	-1.56617	0.337705
P62304	RUXE_HUMAN	Small nuclear ribonucleoprotein E OS=Homo sapiens OX=9606 GN=SNRPE PE=1 SV=1	SNRPE	92	10.804		Unspecific	26.5439	28.1112	-1.56737	0.337424
P52209	6PGD_HUMAN	6-phosphogluconate dehydrogenase, decarboxylating OS=Homo sapiens OX=9606 GN=PGD PE=1 SV=3	PGD	483	53.14		Unspecific	21.0856	22.6591	-1.57357	0.335977
P07305	H10_HUMAN	Histone H1.0 OS=Homo sapiens OX=9606 GN=H1-0 PE=1 SV=3	H1-0	194	20.863		Unspecific	28.0881	29.6666	-1.57856	0.334816
P61225	RAP2B_HUMAN	Ras-related protein Rap-2b OS=Homo sapiens OX=9606 GN=RAP2B PE=1 SV=1	RAP2B	183	20.504		Unspecific	22.4631	24.0595	-1.59639	0.330704
Q8NAV1	PR38A_HUMAN	Pre-mRNA-splicing factor 38A OS=Homo sapiens OX=9606 GN=PRPF38A PE=1 SV=1	PRPF38A	312	37.477		Unspecific	22.189	23.7882	-1.5992	0.330059
Q9Y383	LC7L2_HUMAN	Putative RNA-binding protein Luc7-like 2 OS=Homo sapiens OX=9606 GN=LUC7L2 PE=1 SV=2	LUC7L2	392	46.514		Unspecific	27.6104	29.2375	-1.6271	0.323738
Q7Z5H3	RHG22_HUMAN	Rho GTPase-activating protein 22 OS=Homo sapiens OX=9606 GN=ARHGAP22 PE=1 SV=1	ARHGAP22	698	76.779		Unspecific	22.1132	23.7813	-1.66809	0.314671
P13861	KAP2_HUMAN	cAMP-dependent protein kinase type II-alpha regulatory subunit OS=Homo sapiens OX=9606 GN=PRKAR2A PE=1 SV=2	PRKAR2A	404	45.518	P31323	Unspecific	22.3563	24.0965	-1.74021	0.299325
Q9C0B0	UNK_HUMAN	RING finger protein unkempt homolog OS=Homo sapiens OX=9606 GN=UNK PE=1 SV=2	UNK	810	88.084		Unspecific	22.8668	24.6434	-1.77665	0.291859
P62316	SMD2_HUMAN	Small nuclear ribonucleoprotein Sm D2 OS=Homo sapiens OX=9606 GN=SNRPD2 PE=1 SV=1	SNRPD2	118	13.527		Unspecific	26.3639	28.1604	-1.79653	0.287867
P43681	ACHA4_HUMAN	Neuronal acetylcholine receptor subunit alpha-4 OS=Homo sapiens OX=9606 GN=CHRNA4 PE=1 SV=2	CHRNA4	627	69.957		Unspecific	22.312	24.1209	-1.80897	0.285395
O43251	RFOX2_HUMAN	RNA binding protein fox-1 homolog 2 OS=Homo sapiens OX=9606 GN=RBFOX2 PE=1 SV=3	RBFOX2	390	41.374	Q9NWB1	Unspecific	22.2788	24.1057	-1.82693	0.281864
Q9UJV9	DDX41_HUMAN	Probable ATP-dependent RNA helicase DDX41 OS=Homo sapiens OX=9606 GN=DDX41 PE=1 SV=2	DDX41	622	69.838		Unspecific	22.3839	24.2296	-1.84564	0.278232
Q96P11	NSUN5_HUMAN	28S rRNA (cytosine-C(5))-methyltransferase OS=Homo sapiens OX=9606 GN=NSUN5 PE=1 SV=2	NSUN5	429	46.692		Unspecific	22.3454	24.2183	-1.8729	0.273024
Q9Y262	EIF3L_HUMAN	Eukaryotic translation initiation factor 3 subunit L OS=Homo sapiens OX=9606 GN=EIF3L PE=1 SV=1	EIF3L	564	66.727		Unspecific	21.8055	23.7262	-1.92068	0.264129
P35251	RFC1_HUMAN	Replication factor C subunit 1 OS=Homo sapiens OX=9606 GN=RFC1 PE=1 SV=4	RFC1	1148	128.255		Unspecific	25.4705	27.4223	-1.95179	0.258495
Q15436	SC23A_HUMAN	Protein transport protein Sec23A OS=Homo sapiens OX=9606 GN=SEC23A PE=1 SV=2	SEC23A	765	86.161	Q15437	Unspecific	21.3588	23.3355	-1.97672	0.254066
Q96DY2	DRC10_HUMAN	Dynein regulatory complex protein 10 OS=Homo sapiens OX=9606 GN=IQCD PE=1 SV=2	IQCD	449	52.359		Unspecific	22.9239	24.9169	-1.99296	0.251223
O60551	NMT2_HUMAN	Glycylpeptide N-tetradecanoyltransferase 2 OS=Homo sapiens OX=9606 GN=NMT2 PE=1 SV=1	NMT2	498	56.98	P30419	Unspecific	24.6178	26.6415	-2.02376	0.245917
Q99459	CDC5L_HUMAN	Cell division cycle 5-like protein OS=Homo sapiens OX=9606 GN=CDC5L PE=1 SV=2	CDC5L	802	92.251		Unspecific	28.5983	30.6375	-2.03917	0.243304
Q02978	M2OM_HUMAN	Mitochondrial 2-oxoglutarate/malate carrier protein OS=Homo sapiens OX=9606 GN=SLC25A11 PE=1 SV=3	SLC25A11	314	34.062		Unspecific	22.0533	24.1246	-2.07128	0.237948
P48047	ATPO_HUMAN	ATP synthase subunit O, mitochondrial OS=Homo sapiens OX=9606 GN=ATP5PO PE=1 SV=1	ATP5PO	213	23.277		Unspecific	25.148	27.2197	-2.07176	0.237869
P11166	GTR1_HUMAN	Solute carrier family 2, facilitated glucose transporter member 1 OS=Homo sapiens OX=9606 GN=SLC2A1 PE=1 SV=2	SLC2A1	492	54.084		Unspecific	22.7761	24.8551	-2.07897	0.236684
Q02413	DSG1_HUMAN	Desmoglein-1 OS=Homo sapiens OX=9606 GN=DSG1 PE=1 SV=2	DSG1	1049	113.748		Unspecific	23.3601	25.448	-2.08791	0.235221
O75531	BAF_HUMAN	Barrier-to-autointegration factor OS=Homo sapiens OX=9606 GN=BANF1 PE=1 SV=1	BANF1	89	10.059		Unspecific	31.2979	33.4112	-2.11328	0.231121
Q32NB8	PGPS1_HUMAN	CDP-diacylglycerol--glycerol-3-phosphate 3-phosphatidyltransferase, mitochondrial OS=Homo sapiens OX=9606 GN=PGS1 PE=2 SV=1	PGS1	556	62.73		Unspecific	21.9367	24.1084	-2.17177	0.221939
P62633	CNBP_HUMAN	CCHC-type zinc finger nucleic acid binding protein OS=Homo sapiens OX=9606 GN=CNBP PE=1 SV=1	CNBP	177	19.463		Unspecific	23.737	25.9146	-2.17757	0.221047
Q5RKV6	EXOS6_HUMAN	Exosome complex component MTR3 OS=Homo sapiens OX=9606 GN=EXOSC6 PE=1 SV=1	EXOSC6	272	28.235		Unspecific	22.5596	24.8034	-2.2438	0.211129
Q15050	RRS1_HUMAN	Ribosome biogenesis regulatory protein homolog OS=Homo sapiens OX=9606 GN=RRS1 PE=1 SV=2	RRS1	365	41.193		Unspecific	22.3152	24.5662	-2.25105	0.210072
Q7KZF4	SND1_HUMAN	Staphylococcal nuclease domain-containing protein 1 OS=Homo sapiens OX=9606 GN=SND1 PE=1 SV=1	SND1	910	101.997		Unspecific	25.3315	27.5989	-2.2674	0.207704
P02545	LMNA_HUMAN	Prelamin-A/C OS=Homo sapiens OX=9606 GN=LMNA PE=1 SV=1	LMNA	664	74.139		Unspecific	30.7947	33.0877	-2.29297	0.204055
Q9H0U4	RAB1B_HUMAN	Ras-related protein Rab-1B OS=Homo sapiens OX=9606 GN=RAB1B PE=1 SV=1	RAB1B	201	22.171		Unspecific	22.4465	24.7565	-2.31003	0.201657
P12273	PIP_HUMAN	Prolactin-inducible protein OS=Homo sapiens OX=9606 GN=PIP PE=1 SV=1	PIP	146	16.572		Unspecific	22.3197	24.6417	-2.32207	0.199981
Q13427	PPIG_HUMAN	Peptidyl-prolyl cis-trans isomerase G OS=Homo sapiens OX=9606 GN=PPIG PE=1 SV=2	PPIG	754	88.617		Unspecific	21.8692	24.211	-2.34182	0.197261
Q8N3C0	ASCC3_HUMAN	Activating signal cointegrator 1 complex subunit 3 OS=Homo sapiens OX=9606 GN=ASCC3 PE=1 SV=3	ASCC3	2202	251.46		Unspecific	22.6527	25.0409	-2.38819	0.191022
Q9NX55	HYPK_HUMAN	Huntingtin-interacting protein K OS=Homo sapiens OX=9606 GN=HYPK PE=1 SV=3	HYPK	121	13.651		Unspecific	23.1877	25.5887	-2.40098	0.189336
O15371	EIF3D_HUMAN	Eukaryotic translation initiation factor 3 subunit D OS=Homo sapiens OX=9606 GN=EIF3D PE=1 SV=1	EIF3D	548	63.973		Unspecific	22.2583	24.6769	-2.41864	0.187032
P61964	WDR5_HUMAN	WD repeat-containing protein 5 OS=Homo sapiens OX=9606 GN=WDR5 PE=1 SV=1	WDR5	334	36.588		Unspecific	22.3378	24.8226	-2.48477	0.178653
Q92485	ASM3B_HUMAN	Acid sphingomyelinase-like phosphodiesterase 3b OS=Homo sapiens OX=9606 GN=SMPDL3B PE=1 SV=2	SMPDL3B	455	50.814		Unspecific	22.6726	25.2473	-2.57474	0.167852
Q9NY61	AATF_HUMAN	Protein AATF OS=Homo sapiens OX=9606 GN=AATF PE=1 SV=1	AATF	560	63.133		Unspecific	23.0799	25.6568	-2.57693	0.167597
P81605	DCD_HUMAN	Dermcidin OS=Homo sapiens OX=9606 GN=DCD PE=1 SV=2	DCD	110	11.284		Unspecific	24.9852	27.5782	-2.59308	0.165732
O60508	PRP17_HUMAN	Pre-mRNA-processing factor 17 OS=Homo sapiens OX=9606 GN=CDC40 PE=1 SV=1	CDC40	579	65.521		Unspecific	22.0279	24.6872	-2.65921	0.158306
A0A0B4J1U7	HV601_HUMAN	Immunoglobulin heavy variable 6-1 OS=Homo sapiens OX=9606 GN=IGHV6-1 PE=3 SV=1	IGHV6-1	121	13.481		Unspecific	27.4709	30.1851	-2.71418	0.152388
P62306	RUXF_HUMAN	Small nuclear ribonucleoprotein F OS=Homo sapiens OX=9606 GN=SNRPF PE=1 SV=1	SNRPF	86	9.725		Unspecific	24.7666	27.4908	-2.7242	0.151333
Q15438	CYH1_HUMAN	Cytohesin-1 OS=Homo sapiens OX=9606 GN=CYTH1 PE=1 SV=1	CYTH1	398	46.413	Q99418;O43739	Unspecific	22.2658	25.038	-2.77217	0.146384
A0A0B4J1X5	HV374_HUMAN	Immunoglobulin heavy variable 3-74 OS=Homo sapiens OX=9606 GN=IGHV3-74 PE=3 SV=1	IGHV3-74	117	12.84	A0A0C4DH42;P0DP03;P0DP02;P01767;P01772;P01768;P01764	Unspecific	22.8808	25.6652	-2.78437	0.145151
O60573	IF4E2_HUMAN	Eukaryotic translation initiation factor 4E type 2 OS=Homo sapiens OX=9606 GN=EIF4E2 PE=1 SV=1	EIF4E2	245	28.362		Unspecific	22.3295	25.1241	-2.79459	0.144127
Q16698	DECR_HUMAN	2,4-dienoyl-CoA reductase [(3E)-enoyl-CoA-producing], mitochondrial OS=Homo sapiens OX=9606 GN=DECR1 PE=1 SV=1	DECR1	335	36.068		Unspecific	22.2529	25.0735	-2.82062	0.14155
P35030	TRY3_HUMAN	Trypsin-3 OS=Homo sapiens OX=9606 GN=PRSS3 PE=1 SV=2	PRSS3	304	32.529		Unspecific	22.6671	25.5458	-2.87874	0.135961
P21589	5NTD_HUMAN	5'-nucleotidase OS=Homo sapiens OX=9606 GN=NT5E PE=1 SV=1	NT5E	574	63.368		Unspecific	22.1714	25.0544	-2.88305	0.135555
P35232	PHB1_HUMAN	Prohibitin 1 OS=Homo sapiens OX=9606 GN=PHB1 PE=1 SV=1	PHB1	272	29.804		Unspecific	21.9944	25.0848	-3.0904	0.117408
Q8IXK0	PHC2_HUMAN	Polyhomeotic-like protein 2 OS=Homo sapiens OX=9606 GN=PHC2 PE=1 SV=1	PHC2	858	90.713		Unspecific	23.1578	26.2637	-3.10594	0.11615
P07093	GDN_HUMAN	Glia-derived nexin OS=Homo sapiens OX=9606 GN=SERPINE2 PE=1 SV=1	SERPINE2	398	44.002		Unspecific	22.0125	25.1322	-3.1197	0.115048
Q2TAY7	SMU1_HUMAN	WD40 repeat-containing protein SMU1 OS=Homo sapiens OX=9606 GN=SMU1 PE=1 SV=2	SMU1	513	57.544		Unspecific	21.8681	24.9904	-3.12238	0.114834
Q5JTH9	RRP12_HUMAN	RRP12-like protein OS=Homo sapiens OX=9606 GN=RRP12 PE=1 SV=2	RRP12	1297	143.702		Unspecific	24.8491	28.015	-3.1659	0.111421
Q02880	TOP2B_HUMAN	DNA topoisomerase 2-beta OS=Homo sapiens OX=9606 GN=TOP2B PE=1 SV=3	TOP2B	1626	183.267		Unspecific	21.8975	25.0836	-3.18612	0.109871
P29083	T2EA_HUMAN	General transcription factor IIE subunit 1 OS=Homo sapiens OX=9606 GN=GTF2E1 PE=1 SV=2	GTF2E1	439	49.452		Unspecific	21.9303	25.1611	-3.23079	0.106521
Q05519	SRS11_HUMAN	Serine/arginine-rich splicing factor 11 OS=Homo sapiens OX=9606 GN=SRSF11 PE=1 SV=1	SRSF11	484	53.542		Unspecific	22.4731	25.7301	-3.25698	0.104605
Q9NVV4	PAPD1_HUMAN	Poly(A) RNA polymerase, mitochondrial OS=Homo sapiens OX=9606 GN=MTPAP PE=1 SV=1	MTPAP	582	66.172		Unspecific	22.5512	25.8184	-3.26719	0.103867
P48681	NEST_HUMAN	Nestin OS=Homo sapiens OX=9606 GN=NES PE=1 SV=2	NES	1621	177.439		Unspecific	21.8252	25.1223	-3.2971	0.101736
Q99986	VRK1_HUMAN	Serine/threonine-protein kinase VRK1 OS=Homo sapiens OX=9606 GN=VRK1 PE=1 SV=1	VRK1	396	45.476		Unspecific	22.5661	25.8701	-3.30404	0.101247
Q9BXP5	SRRT_HUMAN	Serrate RNA effector molecule homolog OS=Homo sapiens OX=9606 GN=SRRT PE=1 SV=1	SRRT	876	100.666		Unspecific	22.1495	25.5362	-3.38669	0.0956102
P24534	EF1B_HUMAN	Elongation factor 1-beta OS=Homo sapiens OX=9606 GN=EEF1B2 PE=1 SV=3	EEF1B2	225	24.764		Unspecific	21.6202	25.4114	-3.79119	0.0722335
P07900	HS90A_HUMAN	Heat shock protein HSP 90-alpha OS=Homo sapiens OX=9606 GN=HSP90AA1 PE=1 SV=5	HSP90AA1	732	84.66	Q14568;Q58FG0;Q58FF6	Unspecific	22.0666	25.8783	-3.81178	0.0712096
P40938	RFC3_HUMAN	Replication factor C subunit 3 OS=Homo sapiens OX=9606 GN=RFC3 PE=1 SV=2	RFC3	356	40.556		Unspecific	22.3307	26.1987	-3.86797	0.0684896
P46734	MP2K3_HUMAN	Dual specificity mitogen-activated protein kinase kinase 3 OS=Homo sapiens OX=9606 GN=MAP2K3 PE=1 SV=2	MAP2K3	347	39.318		Unspecific	21.4881	25.4311	-3.94301	0.0650182
A0A0B4J1V0	HV315_HUMAN	Immunoglobulin heavy variable 3-15 OS=Homo sapiens OX=9606 GN=IGHV3-15 PE=3 SV=1	IGHV3-15	119	12.926		Unspecific	21.7963	25.7397	-3.94335	0.0650031
Q13428	TCOF_HUMAN	Treacle protein OS=Homo sapiens OX=9606 GN=TCOF1 PE=1 SV=3	TCOF1	1488	152.106		Unspecific	21.7635	25.9253	-4.16173	0.055872
Q92796	DLG3_HUMAN	Disks large homolog 3 OS=Homo sapiens OX=9606 GN=DLG3 PE=1 SV=2	DLG3	817	90.314		Unspecific	21.8464	26.0512	-4.20488	0.0542258
O43374	RASL2_HUMAN	Ras GTPase-activating protein 4 OS=Homo sapiens OX=9606 GN=RASA4 PE=2 SV=2	RASA4	803	90.458	C9J798	Unspecific	20.9646	25.3162	-4.35168	0.0489794
P14923	PLAK_HUMAN	Junction plakoglobin OS=Homo sapiens OX=9606 GN=JUP PE=1 SV=3	JUP	745	81.745		Unspecific	23.0139	27.599	-4.58517	0.0416607
P58107	EPIPL_HUMAN	Epiplakin OS=Homo sapiens OX=9606 GN=EPPK1 PE=1 SV=3	EPPK1	5088	555.658		Unspecific	21.6985	26.3405	-4.64199	0.0400518
Q08554	DSC1_HUMAN	Desmocollin-1 OS=Homo sapiens OX=9606 GN=DSC1 PE=1 SV=2	DSC1	894	99.987		Unspecific	21.9706	26.8289	-4.85832	0.0344748
O75534	CSDE1_HUMAN	Cold shock domain-containing protein E1 OS=Homo sapiens OX=9606 GN=CSDE1 PE=1 SV=2	CSDE1	798	88.885		Unspecific	21.9488	27.0095	-5.06066	0.0299633
O00255	MEN1_HUMAN	Menin OS=Homo sapiens OX=9606 GN=MEN1 PE=1 SV=4	MEN1	615	68.023		Unspecific	22.9916	28.0612	-5.06955	0.0297793
Q08188	TGM3_HUMAN	Protein-glutamine gamma-glutamyltransferase E OS=Homo sapiens OX=9606 GN=TGM3 PE=1 SV=4	TGM3	693	76.632		Unspecific	21.9517	27.1351	-5.18332	0.0275212
P01861	IGHG4_HUMAN	Immunoglobulin heavy constant gamma 4 OS=Homo sapiens OX=9606 GN=IGHG4 PE=1 SV=2	IGHG4	396	43.832	P0DOX5;P01857	Unspecific	22.3048	27.8059	-5.50104	0.0220811
Q13464	ROCK1_HUMAN	Rho-associated protein kinase 1 OS=Homo sapiens OX=9606 GN=ROCK1 PE=1 SV=1	ROCK1	1354	158.175		Unspecific	22.2955	30.1077	-7.81228	0.00444908
